# Supplementary material for: 1,1′-Dimethyl-1,1′-(butane-1,4-di­yl)dipyrrolidinium dibromide methanol disolvate
Source: Acta Crystallogr Sect E Struct Rep Online. 2008 Jan 11;64(Pt 2):o417. doi: 10.1107/S1600536808000172 (PMC2960454; doi:10.1107/S1600536808000172)
Supplement: Supplementary file 2 [file e-64-0o417-Isup2.hkl]

# 
# h,k,l, Fc-squared, Fo-squared, sigma(Fo-squared) and status flag 
# 
data_I
_shelx_title ' w in P2(1)/n' 
_shelx_refln_list_code          4 
_shelx_F_calc_maximum      190.50 
_exptl_crystal_F_000       468.00 
_reflns_d_resolution_high  0.8094 
 
loop_ 
 _symmetry_equiv_pos_as_xyz 
 'x, y, z' 
 '-x+1/2, y+1/2, -z+1/2' 
 '-x, -y, -z' 
 'x-1/2, -y-1/2, z-1/2' 
 
_cell_length_a     6.4919 
_cell_length_b    12.4861 
_cell_length_c    12.9683 
_cell_angle_alpha  90.000 
_cell_angle_beta   90.748 
_cell_angle_gamma  90.000 
 
_shelx_F_squared_multiplier     1.000 
 
loop_ 
 _refln_index_h 
 _refln_index_k 
 _refln_index_l 
 _refln_F_squared_calc 
 _refln_F_squared_meas 
 _refln_F_squared_sigma 
 _refln_observed_status 
   2   0   0     8902.00     9483.73    101.77 o 
   4   0   0     5295.32     5333.67     66.80 o 
   6   0   0      597.27      573.18     30.18 o 
   8   0   0      126.03       96.17     21.39 o 
   1   1   0      116.51      101.87      3.24 o 
   2   1   0     3824.35     3926.38     45.22 o 
   3   1   0        0.40       -0.53      3.03 o 
   4   1   0     1667.07     1623.98     26.64 o 
   5   1   0       94.17       85.56      6.29 o 
   6   1   0     1682.24     1655.31     40.35 o 
   7   1   0        1.25       -1.33      9.44 o 
   0   2   0      207.72      261.31      5.69 o 
   1   2   0     1164.25     1295.18     12.11 o 
   2   2   0    13919.10    14639.59    263.82 o 
   3   2   0       64.85       57.80      4.34 o 
   4   2   0     4565.42     4638.66     48.64 o 
   5   2   0      215.27      200.63     16.15 o 
   6   2   0      921.08      900.30     21.46 o 
   7   2   0        1.74       -2.16      9.81 o 
   1   3   0     3730.01     3830.69     31.04 o 
   2   3   0       76.40       66.09      3.28 o 
   3   3   0       15.51       14.31      3.23 o 
   4   3   0     1107.82     1066.35     22.54 o 
   5   3   0      400.93      374.39     19.80 o 
   6   3   0      655.86      622.56     18.46 o 
   7   3   0      169.37      157.82     12.11 o 
   0   4   0    24091.31    24992.61    206.54 o 
   1   4   0     2117.17     2062.13     23.05 o 
   2   4   0     4553.75     4532.03     39.03 o 
   3   4   0     2124.15     2194.99     25.33 o 
   4   4   0     1065.03      979.76     23.38 o 
   5   4   0      866.32      765.42     29.86 o 
   6   4   0      200.15      196.68     28.86 o 
   7   4   0       49.82       59.79     14.75 o 
   1   5   0       50.28       59.40      3.30 o 
   2   5   0     1150.82     1191.70     13.83 o 
   3   5   0      245.95      195.30      8.51 o 
   4   5   0      963.61      998.48     24.81 o 
   5   5   0      695.16      704.22     22.96 o 
   6   5   0      344.59      319.32     17.76 o 
   7   5   0      364.12      348.70     19.81 o 
   0   6   0       17.70       19.18      3.33 o 
   1   6   0     8165.71     8611.63     59.95 o 
   2   6   0     2774.56     2749.21     26.37 o 
   3   6   0     2922.29     2986.04     36.76 o 
   4   6   0      457.15      421.53     17.24 o 
   5   6   0     1055.18     1018.75     92.17 o 
   6   6   0      163.60      169.38     14.61 o 
   7   6   0      246.27      268.19     18.50 o 
   1   7   0      872.56      911.69     11.32 o 
   2   7   0       46.96       61.65      4.54 o 
   3   7   0      729.37      681.78     16.11 o 
   4   7   0      150.56      171.56     10.44 o 
   5   7   0      846.34      775.98     37.06 o 
   6   7   0       16.30       25.06     10.51 o 
   7   7   0      360.35      381.16     21.73 o 
   0   8   0      884.75      900.21     17.82 o 
   1   8   0     4536.79     4549.58     36.20 o 
   2   8   0      682.42      701.42     15.85 o 
   3   8   0     3279.25     3287.23     41.46 o 
   4   8   0       93.51       95.76     11.39 o 
   5   8   0      831.09      867.14     27.29 o 
   6   8   0       35.66        4.08     10.15 o 
   1   9   0      281.23      283.57      9.36 o 
   2   9   0      105.31       97.64      6.59 o 
   3   9   0      589.77      587.01     28.62 o 
   4   9   0       74.69       54.69      8.62 o 
   5   9   0      309.74      294.20     24.67 o 
   6   9   0       17.55       23.22     11.78 o 
   0  10   0        0.91       -1.54      6.30 o 
   1  10   0     1977.35     1978.82     29.25 o 
   2  10   0        0.71        4.46      6.36 o 
   3  10   0     1441.98     1465.52     26.87 o 
   4  10   0       11.06        7.99      7.72 o 
   5  10   0      301.55      321.86     19.76 o 
   6  10   0        0.89        9.07     17.35 o 
   1  11   0      218.44      229.91     11.20 o 
   2  11   0       21.50       16.16      7.37 o 
   3  11   0      199.28      208.73     12.73 o 
   4  11   0      109.04      113.70     11.28 o 
   5  11   0      239.48      282.95     19.39 o 
   0  12   0      238.94      177.44     18.61 o 
   1  12   0     1119.94     1143.62     23.39 o 
   2  12   0      461.80      453.64     16.03 o 
   3  12   0      453.86      434.25     17.43 o 
   4  12   0       67.86       80.24     10.90 o 
   5  12   0      198.44      209.59     15.38 o 
   1  13   0        3.97        6.86      7.27 o 
   2  13   0        6.78        6.39      8.21 o 
   3  13   0       68.08       80.05     11.76 o 
   4  13   0       30.38       28.30     13.46 o 
   0  14   0      337.83      344.28     26.03 o 
   1  14   0      243.17      260.87     24.99 o 
   2  14   0      268.58      293.29     15.28 o 
   3  14   0      259.92      269.97     15.55 o 
   1  15   0       13.40       14.97     12.49 o 
  -7   0   1     1407.88     1385.75     52.94 o 
  -5   0   1     3417.21     3427.05     50.56 o 
  -3   0   1     9975.02    10666.66    146.91 o 
  -1   0   1      416.76      506.18     10.68 o 
   1   0   1       45.53       65.05      3.28 o 
   3   0   1     2076.35     2187.79     39.08 o 
   5   0   1      168.64      149.85     10.85 o 
   7   0   1       11.36       26.73     16.20 o 
  -7   1   1       24.48       38.70     11.69 o 
  -6   1   1       77.46       61.17      8.16 o 
  -5   1   1        4.86        2.19      5.18 o 
  -4   1   1       18.56       25.14      4.36 o 
  -3   1   1      742.82      716.39     13.90 o 
  -2   1   1      512.02      564.22      8.85 o 
  -1   1   1     2506.00     2676.59     25.44 o 
   0   1   1      180.86      168.10      2.55 o 
   1   1   1     3383.57     3806.39     35.02 o 
   2   1   1     2408.16     2527.01     26.75 o 
   3   1   1     5977.79     6040.53     58.01 o 
   4   1   1      120.42      117.85      5.90 o 
   5   1   1     2761.17     2872.36     32.09 o 
   6   1   1       87.56       93.04      9.22 o 
   7   1   1     1322.30     1361.43     36.46 o 
  -7   2   1      470.94      485.48     22.90 o 
  -6   2   1      301.13      287.31     14.98 o 
  -5   2   1     1532.30     1507.19     37.30 o 
  -4   2   1     1623.48     1593.37     22.15 o 
  -3   2   1     4355.64     4359.97     43.24 o 
  -2   2   1     2236.53     2250.40     23.35 o 
  -1   2   1    10475.68    11260.46     96.57 o 
   0   2   1      965.37     1048.30      8.78 o 
   1   2   1    36292.01    36559.69    270.14 o 
   2   2   1     3246.08     3380.26     46.08 o 
   3   2   1      726.06      676.27     12.51 o 
   4   2   1       32.90       31.83      5.29 o 
   5   2   1      416.33      406.91     19.38 o 
   6   2   1       34.12       21.10      7.14 o 
   7   2   1       13.97        6.45      9.77 o 
  -7   3   1       29.40       27.52     10.86 o 
  -6   3   1        0.84       -6.15      7.65 o 
  -5   3   1       76.36       50.10      8.99 o 
  -4   3   1        5.85       -2.47      7.49 o 
  -3   3   1       45.42       40.65      7.02 o 
  -2   3   1      891.26      901.56     18.26 o 
  -1   3   1      100.75       91.53      3.01 o 
   0   3   1      311.03      338.79      4.10 o 
   1   3   1     4239.19     4473.37     39.04 o 
   2   3   1      969.04      926.06     11.46 o 
   3   3   1     4833.21     4883.96     65.86 o 
   4   3   1      547.56      494.54     12.23 o 
   5   3   1     2599.19     2535.58     43.98 o 
   6   3   1      557.13      595.99     17.90 o 
   7   3   1      890.72      910.36     23.99 o 
  -7   4   1      844.70      870.08     29.61 o 
  -6   4   1      333.13      341.44     17.55 o 
  -5   4   1     2246.06     2142.74     39.88 o 
  -4   4   1     1875.48     1782.68     33.81 o 
  -3   4   1     4257.90     4406.48     50.65 o 
  -2   4   1     2317.12     2396.01     27.78 o 
  -1   4   1     6113.89     6344.12     49.72 o 
   0   4   1     9345.06     9911.15     60.03 o 
   1   4   1      733.50      718.51     15.05 o 
   2   4   1      497.11      455.78     14.99 o 
   3   4   1     3188.38     3294.27     35.70 o 
   4   4   1      186.25      167.44     11.44 o 
   5   4   1      179.09      173.28     34.37 o 
   6   4   1       70.42       93.77     11.93 o 
   7   4   1       10.56        3.29      7.72 o 
  -7   5   1       87.70       96.03     13.41 o 
  -6   5   1       58.07       64.44     11.44 o 
  -5   5   1       82.96       73.36     10.58 o 
  -4   5   1        8.83        9.79      7.49 o 
  -3   5   1        2.95        2.15      4.72 o 
  -2   5   1      585.76      577.72     12.18 o 
  -1   5   1     2361.35     2540.83     20.83 o 
   0   5   1      480.86      465.39      6.93 o 
   1   5   1      494.36      471.53      7.24 o 
   2   5   1     7552.94     7811.12     62.39 o 
   3   5   1      655.22      608.57     17.46 o 
   4   5   1     1210.96     1196.32     27.55 o 
   5   5   1     1164.16     1094.63     28.12 o 
   6   5   1      952.88      881.88     35.39 o 
   7   5   1      411.54      418.66     17.84 o 
  -7   6   1      108.16      108.08     14.39 o 
  -6   6   1      937.09      978.07     42.95 o 
  -5   6   1      396.99      415.37     21.56 o 
  -4   6   1     2595.01     2578.65     89.09 o 
  -3   6   1      562.77      528.77     15.99 o 
  -2   6   1     3260.63     3253.74     29.90 o 
  -1   6   1     3888.27     4039.87     31.24 o 
   0   6   1     1252.30     1182.85     11.12 o 
   1   6   1     2322.54     2509.67     21.82 o 
   2   6   1     1752.28     1719.69     19.10 o 
   3   6   1     1004.92      939.65     17.94 o 
   4   6   1       96.80       87.78     12.03 o 
   5   6   1       65.50       67.70     10.59 o 
   6   6   1       23.27       29.01     11.79 o 
   7   6   1        0.26       -2.13     10.46 o 
  -7   7   1        1.58       13.04     10.37 o 
  -6   7   1        2.87       -1.04      8.93 o 
  -5   7   1        1.08        0.93      8.59 o 
  -4   7   1       95.67       80.64      8.69 o 
  -3   7   1       23.88       29.25      6.37 o 
  -2   7   1      964.42      982.88     20.65 o 
  -1   7   1      125.27      140.94      4.82 o 
   0   7   1     3248.92     3272.57     24.17 o 
   1   7   1      319.99      331.43      6.33 o 
   2   7   1      736.67      662.49     11.29 o 
   3   7   1      461.46      446.00     13.39 o 
   4   7   1     2501.03     2592.00     45.68 o 
   5   7   1      483.93      488.86     20.29 o 
   6   7   1      700.10      745.07     37.04 o 
   7   7   1       66.01       49.38     13.11 o 
  -6   8   1      817.70      843.93     28.73 o 
  -5   8   1       15.72       13.61      9.22 o 
  -4   8   1     1071.17     1068.59     22.40 o 
  -3   8   1        8.47       12.59      6.23 o 
  -2   8   1     3180.69     3328.82     33.80 o 
  -1   8   1      133.43      123.39      5.95 o 
   0   8   1     2569.99     2521.83     21.37 o 
   1   8   1       62.93       74.76      3.97 o 
   2   8   1      455.80      460.10     13.41 o 
   3   8   1       84.17       84.50      9.37 o 
   4   8   1      330.21      320.05     13.49 o 
   5   8   1        0.58       -1.15      8.52 o 
   6   8   1       12.10        9.71      9.88 o 
  -6   9   1       26.21       35.73     12.48 o 
  -5   9   1       73.78       79.29     18.28 o 
  -4   9   1       13.94       17.84      7.42 o 
  -3   9   1        9.42        9.10      6.42 o 
  -2   9   1       52.80       46.90      5.70 o 
  -1   9   1       55.37       61.48      7.47 o 
   0   9   1     1219.82     1151.53     17.25 o 
   1   9   1       13.11        8.40      4.13 o 
   2   9   1     2804.67     2857.63     37.20 o 
   3   9   1       77.20       83.52      9.41 o 
   4   9   1     1261.55     1218.16     24.60 o 
   5   9   1       18.86       14.85     10.08 o 
   6   9   1      750.72      754.10     27.95 o 
  -6  10   1      618.68      625.14     27.99 o 
  -5  10   1       38.79       19.31     10.39 o 
  -4  10   1     1753.14     1756.87     31.42 o 
  -3  10   1       81.02       81.02      7.39 o 
  -2  10   1     2055.81     2122.65     26.63 o 
  -1  10   1      228.24      204.46     14.69 o 
   0  10   1     2024.99     1964.70     21.13 o 
   1  10   1        6.96        9.10      6.16 o 
   2  10   1     1360.32     1344.90     24.56 o 
   3  10   1        2.44        3.71      6.96 o 
   4  10   1      228.28      225.27     12.93 o 
   5  10   1        2.33        9.74      9.66 o 
   6  10   1        2.03       -9.89      9.89 o 
  -5  11   1        4.83        9.82      8.66 o 
  -4  11   1       29.89       32.28      9.15 o 
  -3  11   1       12.85       16.60      7.66 o 
  -2  11   1      229.23      246.19     16.19 o 
  -1  11   1      233.81      227.32     11.45 o 
   0  11   1     1017.63      983.34     21.12 o 
   1  11   1      362.45      342.82     13.56 o 
   2  11   1      314.92      324.42     13.94 o 
   3  11   1        7.20       22.80      7.46 o 
   4  11   1     1116.97     1161.49     28.60 o 
   5  11   1       20.33       19.04     11.54 o 
  -5  12   1      169.84      137.67     14.77 o 
  -4  12   1      396.69      419.34     18.03 o 
  -3  12   1      207.92      251.61     13.93 o 
  -2  12   1     1165.61     1199.20     24.94 o 
  -1  12   1      165.04      162.06     10.69 o 
   0  12   1      599.92      592.81     24.30 o 
   1  12   1       24.35       19.88      7.46 o 
   2  12   1      303.40      276.99     13.19 o 
   3  12   1        6.96        9.21      8.60 o 
   4  12   1      178.34      182.36     13.21 o 
   5  12   1        0.89        6.20     11.52 o 
  -4  13   1        0.15        3.62     14.12 o 
  -3  13   1       10.00       14.93      8.68 o 
  -2  13   1       38.83       35.51      8.99 o 
  -1  13   1      156.47      161.37     11.41 o 
   0  13   1      135.53      132.02     19.48 o 
   1  13   1       92.60       96.27     10.04 o 
   2  13   1      475.85      536.19     18.57 o 
   3  13   1      398.69      410.06     25.06 o 
   4  13   1      196.25      204.87     15.47 o 
  -3  14   1      172.99      203.25     18.17 o 
  -2  14   1      114.53      131.74     24.52 o 
  -1  14   1      364.28      337.48     23.15 o 
   0  14   1      317.18      342.74     35.18 o 
   1  14   1       78.63       82.75     13.11 o 
   2  14   1      159.67      166.17     12.92 o 
   3  14   1       49.43       48.65     11.00 o 
  -1  15   1      113.28      148.08     19.04 o 
   0  15   1       43.44       55.45     17.54 o 
   1  15   1      373.20      362.18     30.36 o 
  -6   0   2      496.89      572.77     32.07 o 
  -4   0   2     1862.94     1801.47     39.19 o 
  -2   0   2     3908.62     3901.46     62.40 o 
   0   0   2     3258.04     3420.97     37.11 o 
   2   0   2      644.67      691.21     13.91 o 
   4   0   2      239.76      271.23     11.97 o 
   6   0   2      139.54      105.14     11.43 o 
  -7   1   2        7.47        2.58      9.86 o 
  -6   1   2      633.82      575.85     22.35 o 
  -5   1   2      472.65      448.06     13.92 o 
  -4   1   2     1582.77     1644.97     22.42 o 
  -3   1   2      350.88      326.16      9.42 o 
  -2   1   2     9465.92     9898.71     85.76 o 
  -1   1   2       64.67       71.45      5.68 o 
   0   1   2     7304.61     8167.54     53.63 o 
   1   1   2      255.54      251.09      9.47 o 
   2   1   2     7780.18     8158.01     73.83 o 
   3   1   2       31.99       18.65      3.36 o 
   4   1   2     4115.36     4237.53     40.29 o 
   5   1   2       14.88        5.40      4.83 o 
   6   1   2     1081.33     1137.68     24.00 o 
   7   1   2        7.73        1.64      9.53 o 
  -7   2   2      157.47      174.91     16.08 o 
  -6   2   2     3411.06     3317.43     44.97 o 
  -5   2   2        4.29       -3.71      6.86 o 
  -4   2   2     2438.15     2459.62     42.10 o 
  -3   2   2      219.01      207.53      6.40 o 
  -2   2   2     2594.71     2724.02     38.84 o 
  -1   2   2       95.77       90.03      4.45 o 
   0   2   2     1852.98     1920.10     14.92 o 
   1   2   2       47.26       33.68      2.54 o 
   2   2   2       72.57       80.16      4.60 o 
   3   2   2      910.84      924.72     17.27 o 
   4   2   2      546.01      465.72     15.36 o 
   5   2   2      109.25      102.14      7.07 o 
   6   2   2      355.65      325.25     13.86 o 
   7   2   2       30.85       41.67      9.08 o 
  -7   3   2      112.31      110.14     14.42 o 
  -6   3   2      466.09      458.46     19.70 o 
  -5   3   2       44.82       35.24     13.09 o 
  -4   3   2     2946.87     3027.29     45.74 o 
  -3   3   2      342.19      304.47      8.77 o 
  -2   3   2     6475.88     6765.23     63.25 o 
  -1   3   2     7743.21     8160.68     62.17 o 
   0   3   2    11806.23    12632.27     83.12 o 
   1   3   2     1437.79     1473.35     13.30 o 
   2   3   2     4273.29     4397.83     37.34 o 
   3   3   2     4579.76     4978.46     61.87 o 
   4   3   2     2349.46     2287.34     61.60 o 
   5   3   2      572.97      530.58     19.85 o 
   6   3   2      786.76      820.71     21.14 o 
   7   3   2      141.31      133.90     11.81 o 
  -7   4   2      330.34      348.48     16.09 o 
  -6   4   2      153.38      139.92     13.34 o 
  -5   4   2      799.74      782.30     23.17 o 
  -4   4   2      618.90      551.77     28.33 o 
  -3   4   2     2034.80     2105.52     27.43 o 
  -2   4   2       95.99       81.43      5.12 o 
  -1   4   2       47.05       40.22      2.72 o 
   0   4   2      251.44      224.16      4.90 o 
   1   4   2       14.89       15.13      2.29 o 
   2   4   2      215.40      195.46      6.88 o 
   3   4   2      237.89      273.03      8.94 o 
   4   4   2      121.89       99.49      6.82 o 
   5   4   2      757.18      710.77     22.39 o 
   6   4   2      221.62      230.19     12.44 o 
   7   4   2      221.84      230.48     14.11 o 
  -7   5   2        1.17       -0.74     10.94 o 
  -6   5   2      211.54      220.22     24.30 o 
  -5   5   2     1148.01     1101.28     27.90 o 
  -4   5   2     1105.40     1069.31     25.50 o 
  -3   5   2     1621.48     1533.19     23.42 o 
  -2   5   2     1349.19     1212.70     18.33 o 
  -1   5   2     5617.88     5659.78     41.03 o 
   0   5   2     1684.79     1639.22     13.22 o 
   1   5   2     2397.86     2416.91     20.79 o 
   2   5   2     2823.81     3018.79     28.54 o 
   3   5   2     2305.22     2154.79     23.37 o 
   4   5   2     1069.01     1011.10     24.97 o 
   5   5   2      790.28      857.60     53.31 o 
   6   5   2      506.10      502.49     21.52 o 
   7   5   2      225.84      237.45     16.66 o 
  -7   6   2      770.86      758.66     42.01 o 
  -6   6   2      545.10      560.89     38.61 o 
  -5   6   2      775.72      795.27     24.43 o 
  -4   6   2      468.46      439.91     17.23 o 
  -3   6   2     1017.81      998.77     18.64 o 
  -2   6   2       30.14       35.47      4.98 o 
  -1   6   2     1469.24     1506.95     15.15 o 
   0   6   2       42.59       37.08      2.51 o 
   1   6   2      281.96      249.42      6.43 o 
   2   6   2      626.84      614.93     10.67 o 
   3   6   2      527.70      521.22     13.46 o 
   4   6   2        9.44        8.13      8.08 o 
   5   6   2       11.69       12.70      8.15 o 
   6   6   2       70.24       66.77     12.13 o 
   7   6   2       66.10       89.18     25.64 o 
  -7   7   2      151.27      146.05     15.94 o 
  -6   7   2       23.18       18.60     10.09 o 
  -5   7   2       79.26       88.54     16.15 o 
  -4   7   2      683.56      682.55     17.50 o 
  -3   7   2     1643.50     1638.41     25.97 o 
  -2   7   2      523.01      537.77     13.73 o 
  -1   7   2     2365.40     2308.12     21.26 o 
   0   7   2     1458.54     1507.05     13.69 o 
   1   7   2     5424.97     5520.61     37.79 o 
   2   7   2      300.52      285.54      9.17 o 
   3   7   2     3247.41     3299.39     43.02 o 
   4   7   2       32.58       27.10      9.08 o 
   5   7   2     1126.21     1148.24     31.04 o 
   6   7   2      104.64       96.05     13.85 o 
   7   7   2      353.77      370.53     29.03 o 
  -6   8   2       11.10        4.35     10.70 o 
  -5   8   2     1441.73     1406.74     34.39 o 
  -4   8   2       83.02       77.58      8.96 o 
  -3   8   2     1414.32     1462.63     25.19 o 
  -2   8   2       22.41       18.88      4.71 o 
  -1   8   2      780.77      752.01     11.83 o 
   0   8   2       60.14       55.33      4.28 o 
   1   8   2      245.27      238.59      8.15 o 
   2   8   2       31.76       38.84      4.83 o 
   3   8   2       25.40        9.50      5.91 o 
   4   8   2       95.29       76.67      8.63 o 
   5   8   2      374.44      388.53     19.85 o 
   6   8   2        0.09       -4.91      9.40 o 
  -6   9   2        0.04       -9.90     10.24 o 
  -5   9   2      699.37      717.26     80.16 o 
  -4   9   2       12.01        4.23      7.41 o 
  -3   9   2     1593.09     1583.61     22.79 o 
  -2   9   2       13.19       12.82      6.76 o 
  -1   9   2     2925.28     2840.32     30.18 o 
   0   9   2      140.57      151.94      6.22 o 
   1   9   2     3134.66     3195.78     29.25 o 
   2   9   2       51.35       39.90      7.05 o 
   3   9   2     1495.32     1488.89     32.27 o 
   4   9   2       71.77       75.37      9.24 o 
   5   9   2     1033.97     1005.58     30.47 o 
   6   9   2        9.12      -10.02     10.18 o 
  -6  10   2        4.03       15.94     12.17 o 
  -5  10   2      476.40      518.05     28.12 o 
  -4  10   2       45.00       44.77     10.11 o 
  -3  10   2      179.50      192.55      9.42 o 
  -2  10   2       28.78       27.96      5.91 o 
  -1  10   2      381.44      386.23     11.13 o 
   0  10   2        1.65        0.77      4.09 o 
   1  10   2       30.98       31.37      4.91 o 
   2  10   2        0.67       -3.33      6.53 o 
   3  10   2      299.03      299.29     13.27 o 
   4  10   2       24.11        8.27      8.00 o 
   5  10   2       42.24       22.33     11.27 o 
   6  10   2       51.28       52.55     25.77 o 
  -5  11   2      142.64      181.95     21.14 o 
  -4  11   2       10.48        2.75      6.50 o 
  -3  11   2      881.94      908.21     18.47 o 
  -2  11   2       60.12       61.22      7.02 o 
  -1  11   2      857.02      831.01     21.60 o 
   0  11   2      101.84       93.14     14.04 o 
   1  11   2     2220.47     2222.76     43.02 o 
   2  11   2      107.74      110.03     11.11 o 
   3  11   2      882.80      926.08     22.09 o 
   4  11   2      366.22      301.61     15.04 o 
   5  11   2      416.62      393.71     21.89 o 
  -4  12   2       88.67       99.96     12.20 o 
  -3  12   2      354.68      360.80     20.97 o 
  -2  12   2      130.78      132.76     10.82 o 
  -1  12   2       65.82       67.40      8.75 o 
   0  12   2      187.56      195.30     14.89 o 
   1  12   2       63.15       59.60      9.19 o 
   2  12   2        7.62        3.98      7.33 o 
   3  12   2        3.23        7.37      8.25 o 
   4  12   2        7.41       -5.98      8.26 o 
  -4  13   2       82.35       81.42     11.91 o 
  -3  13   2      285.38      308.95     20.52 o 
  -2  13   2      138.68      148.33     13.12 o 
  -1  13   2      671.98      702.49     19.60 o 
   0  13   2      568.06      499.64     26.88 o 
   1  13   2      449.02      469.96     21.21 o 
   2  13   2      639.35      597.68     21.89 o 
   3  13   2      448.10      506.15     19.06 o 
   4  13   2       21.42       21.93     12.10 o 
  -3  14   2       55.49       69.58     17.96 o 
  -2  14   2      105.68      124.56     15.18 o 
  -1  14   2       56.61       69.60     10.19 o 
   0  14   2      104.65      106.01     13.46 o 
   1  14   2        2.36       16.34     10.66 o 
   2  14   2        0.06        1.91      8.35 o 
   3  14   2        1.50        2.56      8.78 o 
  -1  15   2       86.03       93.57     13.90 o 
   0  15   2      243.19      262.53     27.06 o 
   1  15   2       74.99       91.84     24.30 o 
  -7   0   3      306.01      325.81     27.84 o 
  -5   0   3     2214.72     2242.44     62.36 o 
  -3   0   3      852.49      877.93     22.21 o 
  -1   0   3      933.60      911.15     19.20 o 
   1   0   3    15497.44    16243.88    168.94 o 
   3   0   3     1959.17     1958.10     30.82 o 
   5   0   3     5161.49     5290.22     72.15 o 
   7   0   3      705.67      693.74     36.26 o 
  -7   1   3      547.62      543.32     24.59 o 
  -6   1   3       53.38       52.31     11.03 o 
  -5   1   3     4170.37     4334.21     63.75 o 
  -4   1   3      228.97      225.81      8.06 o 
  -3   1   3     7885.02     7999.66     72.78 o 
  -2   1   3       44.92       44.66      4.52 o 
  -1   1   3    21838.28    23258.34    212.94 o 
   0   1   3     1881.70     2051.75     15.74 o 
   1   1   3     9554.63    10362.99     96.77 o 
   2   1   3       13.36       11.64      2.56 o 
   3   1   3     2781.30     2741.14     27.46 o 
   4   1   3      611.42      594.14     12.29 o 
   5   1   3      581.78      523.37     12.99 o 
   6   1   3      193.71      161.85     11.06 o 
   7   1   3        2.86       11.97     10.08 o 
  -7   2   3      409.03      427.61     22.23 o 
  -6   2   3      213.21      206.70     11.55 o 
  -5   2   3       57.78       32.48      8.94 o 
  -4   2   3        0.84        1.32      5.34 o 
  -3   2   3      229.83      227.13      6.72 o 
  -2   2   3      493.97      555.92      9.02 o 
  -1   2   3      576.08      583.86      7.73 o 
   0   2   3       56.43       61.73      3.49 o 
   1   2   3     6833.12     7101.12     54.30 o 
   2   2   3       59.07       64.68      4.59 o 
   3   2   3     4268.55     4308.38     47.32 o 
   4   2   3       21.98       14.61      4.35 o 
   5   2   3     1233.22     1205.12     19.32 o 
   6   2   3      274.44      240.88     12.44 o 
   7   2   3      898.51      936.78     24.53 o 
  -7   3   3      703.99      631.74     26.35 o 
  -6   3   3      163.92      173.10     13.57 o 
  -5   3   3     1622.11     1580.54     32.62 o 
  -4   3   3     3158.96     3160.95     47.26 o 
  -3   3   3     4775.29     4693.38     45.73 o 
  -2   3   3      804.26      783.81     12.03 o 
  -1   3   3     8520.93     9010.82     61.10 o 
   0   3   3     2962.74     2999.51     25.74 o 
   1   3   3     7258.49     7510.61     56.44 o 
   2   3   3       77.96       81.72      5.05 o 
   3   3   3     1644.53     1745.02     32.64 o 
   4   3   3      257.44      223.65     16.90 o 
   5   3   3      221.62      251.40     11.56 o 
   6   3   3       57.65       54.62      9.51 o 
   7   3   3       20.79       19.11      8.39 o 
  -7   4   3      157.13      154.86     24.25 o 
  -6   4   3      148.33      151.52     13.66 o 
  -5   4   3     1324.43     1270.97     29.32 o 
  -4   4   3        1.44        2.80      6.20 o 
  -3   4   3        4.23        3.87      4.18 o 
  -2   4   3       45.86       42.12      4.60 o 
  -1   4   3      443.21      441.41      6.67 o 
   0   4   3      471.62      460.02      6.91 o 
   1   4   3      761.32      696.27      8.92 o 
   2   4   3     2248.89     2458.07     32.19 o 
   3   4   3     1835.88     1857.39     25.20 o 
   4   4   3     1389.05     1394.67     22.46 o 
   5   4   3     1364.05     1275.06     30.54 o 
   6   4   3      250.23      242.12     12.93 o 
   7   4   3      195.14      191.93     13.06 o 
  -7   5   3       55.05       48.96     11.94 o 
  -6   5   3      983.82      950.68     28.07 o 
  -5   5   3      647.44      626.50     21.24 o 
  -4   5   3      674.56      694.65     20.95 o 
  -3   5   3     3537.00     3661.42     41.91 o 
  -2   5   3     3147.63     3179.96     43.71 o 
  -1   5   3     3681.51     3767.44     29.54 o 
   0   5   3     5349.55     5486.12     40.40 o 
   1   5   3     2528.07     2547.89     26.52 o 
   2   5   3     2529.27     2510.86     25.26 o 
   3   5   3      961.08      952.15     19.79 o 
   4   5   3      797.68      789.92     40.26 o 
   5   5   3       86.26       73.17     11.14 o 
   6   5   3      205.35      193.29     15.68 o 
   7   5   3       21.46       35.36      9.28 o 
  -7   6   3       98.36      115.39     15.18 o 
  -6   6   3      183.59      177.38     15.08 o 
  -5   6   3       11.31        3.04      9.16 o 
  -4   6   3        7.45       16.12      9.58 o 
  -3   6   3      192.38      179.47      9.09 o 
  -2   6   3       22.76       26.31      4.90 o 
  -1   6   3      281.56      243.49      8.41 o 
   0   6   3     1305.28     1332.62     14.42 o 
   1   6   3       87.46       72.92      4.16 o 
   2   6   3      869.21      790.52     13.29 o 
   3   6   3      742.56      695.88     12.59 o 
   4   6   3     1178.00     1154.34     45.16 o 
   5   6   3       91.75       97.96     15.11 o 
   6   6   3     1429.98     1402.62     36.34 o 
   7   6   3      234.35      209.40     21.59 o 
  -7   7   3      208.97      180.87     44.04 o 
  -6   7   3      536.04      538.65     23.09 o 
  -5   7   3      145.55      143.94     13.22 o 
  -4   7   3     4332.73     4245.53     51.21 o 
  -3   7   3      526.30      572.09     24.40 o 
  -2   7   3     4088.49     4166.52     39.41 o 
  -1   7   3      293.33      244.51     10.15 o 
   0   7   3     4099.46     4157.97     34.96 o 
   1   7   3      651.07      624.50      8.39 o 
   2   7   3     1552.84     1517.32     19.12 o 
   3   7   3      161.57      153.64      8.82 o 
   4   7   3      800.47      811.31     42.65 o 
   5   7   3       46.13       38.16     10.84 o 
   6   7   3        5.01       -7.08     10.44 o 
  -6   8   3      115.56      144.01     15.20 o 
  -5   8   3       47.53       47.87     11.32 o 
  -4   8   3       85.76       94.87     12.47 o 
  -3   8   3       28.06       38.30      7.34 o 
  -2   8   3      374.06      381.12     10.53 o 
  -1   8   3      242.58      242.92      7.22 o 
   0   8   3      864.28      883.04     17.66 o 
   1   8   3       46.79       48.95      4.62 o 
   2   8   3     2511.90     2501.64     27.58 o 
   3   8   3      536.77      534.62     19.71 o 
   4   8   3     1790.00     1787.02     63.23 o 
   5   8   3       84.02       74.71     12.35 o 
   6   8   3      289.41      273.64     19.03 o 
  -6   9   3      853.89      914.19     41.86 o 
  -5   9   3        2.82        1.81     14.46 o 
  -4   9   3      616.43      623.53     21.91 o 
  -3   9   3      220.20      199.27      9.19 o 
  -2   9   3     3352.88     3453.17     36.32 o 
  -1   9   3      102.56      118.09      6.88 o 
   0   9   3     1818.61     1807.66     23.38 o 
   1   9   3       97.65       90.75      5.86 o 
   2   9   3     2774.22     2770.62     36.61 o 
   3   9   3       11.35       23.84      7.01 o 
   4   9   3      126.26      122.65     15.40 o 
   5   9   3       34.18       26.94     10.97 o 
   6   9   3      170.43      173.57     36.57 o 
  -5  10   3       11.31       -1.85     10.11 o 
  -4  10   3      105.83      123.01     15.33 o 
  -3  10   3        5.78        8.50      5.85 o 
  -2  10   3        4.06        7.90      5.59 o 
  -1  10   3        1.39        4.31      5.08 o 
   0  10   3       79.02       88.17      5.92 o 
   1  10   3       10.16        9.62      4.61 o 
   2  10   3      235.45      243.61     11.99 o 
   3  10   3       35.61       25.48      7.37 o 
   4  10   3      461.77      472.66     17.06 o 
   5  10   3        8.81        3.68     12.10 o 
  -5  11   3        9.49       10.97      9.36 o 
  -4  11   3     1102.29     1158.76     22.17 o 
  -3  11   3      260.68      258.62     15.11 o 
  -2  11   3     1136.75     1214.12     20.48 o 
  -1  11   3       70.90       55.94      6.89 o 
   0  11   3     1264.97     1227.21     28.03 o 
   1  11   3      193.49      184.62      9.01 o 
   2  11   3      562.33      564.25     18.51 o 
   3  11   3       81.59       77.72      9.34 o 
   4  11   3      444.95      471.55     22.98 o 
   5  11   3       20.51       18.56     11.88 o 
  -4  12   3       27.53       33.90     12.37 o 
  -3  12   3        4.85       11.17     12.59 o 
  -2  12   3       21.53        8.26      7.54 o 
  -1  12   3      114.78      102.13      9.80 o 
   0  12   3      197.76      212.66     11.41 o 
   1  12   3       18.97       16.18      7.53 o 
   2  12   3      400.94      400.64     15.65 o 
   3  12   3      139.20      145.04     11.83 o 
   4  12   3      277.21      295.79     15.35 o 
  -4  13   3      175.23      212.06     18.23 o 
  -3  13   3      190.46      219.48     14.39 o 
  -2  13   3      552.74      548.44     18.45 o 
  -1  13   3      236.01      212.67     12.57 o 
   0  13   3      402.82      412.25     19.75 o 
   1  13   3      118.11      135.98     13.60 o 
   2  13   3      370.45      360.93     16.38 o 
   3  13   3      106.81      115.95     11.76 o 
   4  13   3       34.91       40.46     14.03 o 
  -3  14   3       17.55       24.76     12.18 o 
  -2  14   3        0.16        1.92      8.77 o 
  -1  14   3       18.13       22.42      8.92 o 
   0  14   3       14.35       47.98     11.81 o 
   1  14   3      177.67      188.47     16.16 o 
   2  14   3       68.41       81.45     13.98 o 
  -1  15   3      253.42      265.40     19.16 o 
   0  15   3      198.22      233.87     17.82 o 
   1  15   3      320.60      320.25     30.48 o 
  -6   0   4      178.68      164.06     20.80 o 
  -4   0   4     1504.57     1528.38     36.39 o 
  -2   0   4      152.41      110.89      7.75 o 
   0   0   4     2706.39     2799.55     43.60 o 
   2   0   4    13414.42    13899.51    149.10 o 
   4   0   4     3449.26     3431.67     59.62 o 
   6   0   4      745.23      823.12     25.15 o 
  -7   1   4       86.85       80.23     13.50 o 
  -6   1   4     1080.06     1098.16     44.19 o 
  -5   1   4       71.88       75.87      7.58 o 
  -4   1   4     3073.70     3107.07     35.04 o 
  -3   1   4     2971.56     3176.24     33.51 o 
  -2   1   4     2489.35     2520.64     48.71 o 
  -1   1   4      261.54      285.75      4.86 o 
   0   1   4     4769.46     5000.28     35.09 o 
   1   1   4     1243.23     1262.79     12.03 o 
   2   1   4     1253.04     1295.95     15.30 o 
   3   1   4       88.43       84.19      5.12 o 
   4   1   4       37.89       33.02      5.74 o 
   5   1   4      105.03      110.02      7.47 o 
   6   1   4      108.25      108.05     10.27 o 
   7   1   4      182.39      206.65     16.20 o 
  -7   2   4       11.43       18.54     11.22 o 
  -6   2   4        4.76        2.23      8.88 o 
  -5   2   4       23.85       24.24      7.88 o 
  -4   2   4       93.12       78.99      7.92 o 
  -3   2   4      270.68      226.36      9.56 o 
  -2   2   4     8003.80     8957.49     83.14 o 
  -1   2   4     1572.02     1711.32     14.89 o 
   0   2   4     3024.14     3234.42     21.82 o 
   1   2   4     2971.62     3037.27     27.54 o 
   2   2   4     6332.27     6435.06     61.98 o 
   3   2   4     1929.28     2006.42     22.63 o 
   4   2   4     3004.35     3057.80     41.09 o 
   5   2   4      274.06      278.54     14.46 o 
   6   2   4     2278.56     2266.29     36.17 o 
   7   2   4      107.02      123.37     11.91 o 
  -7   3   4      231.83      249.53     18.83 o 
  -6   3   4      770.32      763.23     24.18 o 
  -5   3   4      773.30      779.12     22.51 o 
  -4   3   4     2759.34     2832.48     47.27 o 
  -3   3   4      183.51      144.84      9.07 o 
  -2   3   4     3287.75     3413.57     35.44 o 
  -1   3   4      386.45      410.66      6.33 o 
   0   3   4     3484.73     3692.42     27.84 o 
   1   3   4      779.02      742.46      8.97 o 
   2   3   4      140.47      118.19      6.18 o 
   3   3   4        0.64       -1.53      3.83 o 
   4   3   4       97.50       78.47      7.29 o 
   5   3   4       53.81       48.39      6.14 o 
   6   3   4      103.47      109.09     12.36 o 
   7   3   4        2.65        7.37      8.23 o 
  -7   4   4       22.30        4.19     15.91 o 
  -6   4   4      133.32      135.08     13.06 o 
  -5   4   4        6.34       11.10      8.32 o 
  -4   4   4     1150.50     1146.14     55.91 o 
  -3   4   4     2533.95     2633.77     43.55 o 
  -2   4   4      292.36      252.74      5.85 o 
  -1   4   4      707.09      674.07      8.79 o 
   0   4   4     5439.40     5843.21     82.50 o 
   1   4   4     2587.63     2585.18     22.05 o 
   2   4   4     4213.22     4253.36     37.86 o 
   3   4   4      747.80      697.16     18.01 o 
   4   4   4     2791.55     2847.58     36.57 o 
   5   4   4      841.82      802.95     24.58 o 
   6   4   4      529.91      499.12     17.19 o 
   7   4   4      390.16      382.88     17.18 o 
  -7   5   4      296.71      319.43     19.59 o 
  -6   5   4     1013.58      980.53     28.92 o 
  -5   5   4     1070.03     1058.66     27.55 o 
  -4   5   4      597.26      558.53     43.30 o 
  -3   5   4     3568.10     3607.99     41.73 o 
  -2   5   4     2071.43     2046.45     23.11 o 
  -1   5   4      877.09      828.27     11.48 o 
   0   5   4      918.03      890.83     11.00 o 
   1   5   4      871.43      866.98     13.53 o 
   2   5   4     1140.95     1100.51     14.82 o 
   3   5   4       88.93       98.11     12.05 o 
   4   5   4        2.99        2.35      5.19 o 
   5   5   4       27.38       15.04      8.62 o 
   6   5   4       46.28       31.95      8.28 o 
   7   5   4      338.91      326.69     25.39 o 
  -7   6   4        0.70        6.18     13.77 o 
  -6   6   4       31.89       37.03     10.71 o 
  -5   6   4      144.02      142.79     12.89 o 
  -4   6   4        3.01        1.58      7.88 o 
  -3   6   4      220.22      232.78     20.04 o 
  -2   6   4      684.40      685.39     12.42 o 
  -1   6   4     2866.78     2891.19     25.12 o 
   0   6   4     1611.28     1570.67     16.40 o 
   1   6   4     4043.22     4054.72     33.10 o 
   2   6   4      798.46      746.67     12.57 o 
   3   6   4     3099.27     3228.06     39.04 o 
   4   6   4     1408.73     1345.07     31.64 o 
   5   6   4      795.24      839.78     26.74 o 
   6   6   4      390.33      386.11     20.29 o 
   7   6   4      132.97      125.20     15.85 o 
  -6   7   4       23.35       36.06     10.68 o 
  -5   7   4      753.37      719.93     23.87 o 
  -4   7   4       67.23       74.65      8.60 o 
  -3   7   4      627.46      627.90     16.10 o 
  -2   7   4      941.90      927.00     15.14 o 
  -1   7   4     1341.18     1325.07     15.73 o 
   0   7   4      217.85      203.54      9.83 o 
   1   7   4      277.16      255.84      7.66 o 
   2   7   4       31.71       19.99      4.43 o 
   3   7   4      103.27       99.73      7.58 o 
   4   7   4       70.89       82.22     11.17 o 
   5   7   4      114.77      111.55     13.02 o 
   6   7   4       24.37       19.01     10.64 o 
  -6   8   4        3.98        3.43     15.07 o 
  -5   8   4      192.61      188.65     15.58 o 
  -4   8   4       53.53       52.49      8.43 o 
  -3   8   4     1037.59     1067.79     18.40 o 
  -2   8   4      130.51      132.17      7.29 o 
  -1   8   4     1482.06     1418.19     19.03 o 
   0   8   4       81.61       84.36      5.26 o 
   1   8   4     1292.07     1280.02     16.16 o 
   2   8   4       13.89        9.78      4.53 o 
   3   8   4     1218.23     1159.78     22.12 o 
   4   8   4       36.00       28.02     16.35 o 
   5   8   4     1001.81     1039.17     31.05 o 
   6   8   4        6.14       14.68     11.50 o 
  -6   9   4        0.20       -9.92      9.92 o 
  -5   9   4      916.10      954.12     29.27 o 
  -4   9   4        9.55       10.88      7.51 o 
  -3   9   4     1699.95     1754.39     24.77 o 
  -2   9   4       83.67       71.97      6.62 o 
  -1   9   4     1123.25     1099.17     17.47 o 
   0   9   4        1.52        1.29      4.14 o 
   1   9   4      178.37      167.44      8.12 o 
   2   9   4       60.70       61.20      6.29 o 
   3   9   4       28.32       38.56      7.70 o 
   4   9   4        0.75        6.45      8.91 o 
   5   9   4        3.05       -7.98      9.26 o 
   6   9   4       18.78       12.65     19.78 o 
  -5  10   4      101.80       97.97     31.59 o 
  -4  10   4       79.65       72.72      8.25 o 
  -3  10   4      243.28      250.05     10.66 o 
  -2  10   4       27.80       35.24      6.23 o 
  -1  10   4     2131.57     2117.31     26.56 o 
   0  10   4      219.37      205.55      8.68 o 
   1  10   4     2850.84     2877.45     29.01 o 
   2  10   4        1.95        2.58      6.16 o 
   3  10   4     1742.78     1802.81     45.16 o 
   4  10   4       14.43        9.69      7.92 o 
   5  10   4      797.09      803.69     41.76 o 
  -5  11   4      560.69      601.85     19.62 o 
  -4  11   4      132.18      128.59      9.94 o 
  -3  11   4      465.82      506.75     16.76 o 
  -2  11   4        2.19        2.39      6.00 o 
  -1  11   4      945.94      971.71     18.00 o 
   0  11   4        5.72        4.97      5.75 o 
   1  11   4      200.84      209.83      8.44 o 
   2  11   4        1.98        0.27      6.78 o 
   3  11   4       66.52       76.84      9.59 o 
   4  11   4        2.89       -4.10     15.89 o 
   5  11   4       80.63       84.84     20.45 o 
  -4  12   4       17.68       16.86      7.92 o 
  -3  12   4      335.07      350.88     13.35 o 
  -2  12   4      123.22      112.90      8.94 o 
  -1  12   4      439.51      440.20     13.53 o 
   0  12   4      195.68      194.71      9.66 o 
   1  12   4      354.92      381.04     18.23 o 
   2  12   4      261.05      237.13     16.40 o 
   3  12   4      742.01      706.90     26.73 o 
   4  12   4       76.85       68.60     13.72 o 
  -3  13   4      318.03      342.35     19.18 o 
  -2  13   4      356.88      372.39     16.22 o 
  -1  13   4      103.64       93.80     10.24 o 
   0  13   4       13.20       17.52      7.69 o 
   1  13   4      110.76      126.06     13.17 o 
   2  13   4        0.83       -9.47      9.47 o 
   3  13   4        4.93       12.14     12.23 o 
  -2  14   4      110.44      123.16     13.20 o 
  -1  14   4      173.57      180.59     12.71 o 
   0  14   4      319.35      360.72     19.27 o 
   1  14   4      348.01      328.71     27.51 o 
   2  14   4       55.09       38.08     17.91 o 
  -7   0   5      606.35      675.02     38.56 o 
  -3   0   5     7589.94     7946.14    125.54 o 
  -1   0   5    13440.52    13608.29    141.36 o 
   1   0   5     7147.22     7823.21    140.24 o 
   3   0   5     4114.69     4141.16     54.90 o 
   5   0   5     1080.35     1049.75     26.44 o 
   7   0   5      388.52      376.16     28.51 o 
  -7   1   5      668.03      688.10     28.49 o 
  -6   1   5        0.83       16.83      9.57 o 
  -5   1   5      518.71      551.39     15.54 o 
  -4   1   5       22.61       20.49      5.47 o 
  -3   1   5      802.82      780.46     13.37 o 
  -2   1   5      918.97     1113.23     15.43 o 
  -1   1   5      236.69      224.08      4.39 o 
   0   1   5     1622.21     1681.31     20.28 o 
   1   1   5      297.14      301.28      5.00 o 
   2   1   5      326.08      371.69      7.91 o 
   3   1   5     1010.53     1045.97     17.32 o 
   4   1   5        1.54       -2.56      4.20 o 
   5   1   5      735.14      760.84     21.18 o 
   6   1   5        1.75       -1.82      5.65 o 
   7   1   5      472.45      473.89     40.57 o 
  -7   2   5      472.84      486.86     26.53 o 
  -6   2   5       99.14      103.09     13.54 o 
  -5   2   5     2495.00     2520.05     42.95 o 
  -4   2   5      184.93      193.89     10.77 o 
  -3   2   5     2671.32     2700.23     36.32 o 
  -2   2   5     2401.28     2570.09     27.91 o 
  -1   2   5     5826.50     5959.03     38.38 o 
   0   2   5       15.55       17.65      2.33 o 
   1   2   5     2668.46     2609.64     21.42 o 
   2   2   5      169.19      145.92      6.13 o 
   3   2   5     3865.64     3974.55     37.66 o 
   4   2   5       45.54       47.17      5.46 o 
   5   2   5      628.76      635.43     17.18 o 
   6   2   5       13.76       16.33      8.03 o 
   7   2   5      135.31      145.19     15.34 o 
  -7   3   5      353.08      365.16     21.79 o 
  -6   3   5       71.06       82.84     16.83 o 
  -5   3   5      215.69      202.98     12.94 o 
  -4   3   5       53.18       50.03      7.93 o 
  -3   3   5       37.83       37.36      3.96 o 
  -2   3   5      580.76      615.79     12.23 o 
  -1   3   5      119.47      125.35      4.10 o 
   0   3   5       27.75       23.94      3.93 o 
   1   3   5      130.30      128.19      5.39 o 
   2   3   5       14.19       13.12      4.19 o 
   3   3   5      387.10      359.98     19.06 o 
   4   3   5     1156.43     1171.99     18.16 o 
   5   3   5      887.56      873.65     18.17 o 
   6   3   5      243.06      226.71     12.78 o 
   7   3   5      244.49      232.66     17.98 o 
  -7   4   5      211.59      194.31     26.29 o 
  -6   4   5      565.01      562.95     22.21 o 
  -5   4   5      685.41      701.94     36.41 o 
  -4   4   5      369.69      361.93     15.74 o 
  -3   4   5     2458.19     2425.88     62.82 o 
  -2   4   5     1327.24     1357.95     14.33 o 
  -1   4   5     2745.36     2825.24     20.80 o 
   0   4   5     3355.36     3444.75     27.51 o 
   1   4   5     2779.29     2809.79     23.98 o 
   2   4   5     2922.82     2884.17     47.64 o 
   3   4   5      939.43      886.57     17.65 o 
   4   4   5      789.28      778.35     17.77 o 
   5   4   5      453.90      479.25     15.30 o 
   6   4   5       37.39       44.36      8.35 o 
   7   4   5       71.13       77.84     13.25 o 
  -7   5   5       49.14       65.40     20.39 o 
  -6   5   5      329.68      299.02     24.14 o 
  -5   5   5      178.38      189.02     13.73 o 
  -4   5   5      115.78      154.20     11.72 o 
  -3   5   5       13.50        7.91      6.07 o 
  -2   5   5       17.32       18.71      4.09 o 
  -1   5   5        0.64       -0.08      2.55 o 
   0   5   5      607.92      604.68      9.19 o 
   1   5   5      762.86      692.48     10.02 o 
   2   5   5      260.22      232.30      7.31 o 
   3   5   5      566.66      574.83     14.76 o 
   4   5   5      533.34      502.80     14.94 o 
   5   5   5       58.26       67.00     10.94 o 
   6   5   5      225.24      222.06     17.11 o 
   7   5   5      241.10      251.34     28.88 o 
  -6   6   5      384.44      387.70     20.10 o 
  -5   6   5      439.46      416.94     28.20 o 
  -4   6   5     2118.23     2111.47     48.92 o 
  -3   6   5     1000.61      975.48     20.99 o 
  -2   6   5     5146.39     5302.26     47.49 o 
  -1   6   5      308.36      287.44      7.15 o 
   0   6   5     2345.29     2234.28     21.34 o 
   1   6   5     1050.59      996.34     13.04 o 
   2   6   5     1692.55     1617.00     19.98 o 
   3   6   5       54.70       55.20      6.97 o 
   4   6   5      814.39      823.60     27.27 o 
   5   6   5      255.30      279.23     17.14 o 
   6   6   5      300.12      284.84     24.86 o 
  -6   7   5      309.77      278.59     17.91 o 
  -5   7   5       98.07       78.27     11.59 o 
  -4   7   5      811.63      795.79     19.47 o 
  -3   7   5       48.20       47.52      6.19 o 
  -2   7   5      121.90      116.66      6.53 o 
  -1   7   5        0.02        0.53      3.47 o 
   0   7   5       10.88       12.86      3.75 o 
   1   7   5        0.73        4.18      3.78 o 
   2   7   5      486.44      476.21     12.04 o 
   3   7   5       12.61        5.94      5.63 o 
   4   7   5      528.16      476.26     22.12 o 
   5   7   5       71.65       70.84     12.25 o 
   6   7   5      436.57      452.95     47.51 o 
  -6   8   5      354.42      327.52     20.00 o 
  -5   8   5       98.74      104.06     13.08 o 
  -4   8   5     1068.12     1085.52     23.11 o 
  -3   8   5       38.04       43.58      6.68 o 
  -2   8   5     1260.34     1287.75     30.20 o 
  -1   8   5      104.21      103.40      6.73 o 
   0   8   5     5020.73     4977.56     55.33 o 
   1   8   5      216.22      208.01      7.42 o 
   2   8   5     3279.07     3307.97     34.68 o 
   3   8   5      225.36      211.16     10.74 o 
   4   8   5      802.33      818.24     31.85 o 
   5   8   5       67.54       37.19     11.54 o 
   6   8   5      222.94      239.66     20.84 o 
  -6   9   5      349.34      374.80     39.95 o 
  -5   9   5        1.34       11.39      9.54 o 
  -4   9   5       39.12       30.46      7.07 o 
  -3   9   5        4.89        2.02      5.54 o 
  -2   9   5       29.59       23.20      5.72 o 
  -1   9   5       77.53       77.55      6.50 o 
   0   9   5       17.66       23.00      4.75 o 
   1   9   5        4.31        1.58      4.57 o 
   2   9   5      383.16      378.73     11.37 o 
   3   9   5        2.01       -2.76      8.24 o 
   4   9   5      357.91      351.27     33.20 o 
   5   9   5       21.73        9.82     15.26 o 
  -5  10   5       10.61        1.71      7.91 o 
  -4  10   5     1142.48     1129.11     24.65 o 
  -3  10   5        0.81        2.72      5.88 o 
  -2  10   5     1644.50     1748.83     24.71 o 
  -1  10   5       48.83       37.99      6.21 o 
   0  10   5      950.87      915.30     21.00 o 
   1  10   5       63.49       63.85      7.31 o 
   2  10   5      441.13      453.23     19.45 o 
   3  10   5       99.47       96.71     12.99 o 
   4  10   5      483.88      463.11     22.65 o 
   5  10   5        8.60       18.81     11.90 o 
  -5  11   5        6.71       22.08      8.21 o 
  -4  11   5      164.99      189.33     11.36 o 
  -3  11   5       11.70        9.78      6.67 o 
  -2  11   5        3.03        1.39      5.92 o 
  -1  11   5      126.31      122.33      8.37 o 
   0  11   5       42.36       29.98      6.22 o 
   1  11   5       92.40       89.47      7.84 o 
   2  11   5      280.69      320.82     17.97 o 
   3  11   5      148.16      119.54     14.88 o 
   4  11   5      141.94      147.89     16.40 o 
  -4  12   5      216.22      231.91     12.44 o 
  -3  12   5      281.46      295.49     12.60 o 
  -2  12   5      344.10      372.52     13.30 o 
  -1  12   5      306.73      296.81     15.17 o 
   0  12   5     1149.85     1141.20     23.74 o 
   1  12   5      359.46      399.89     24.65 o 
   2  12   5      668.61      711.06     26.18 o 
   3  12   5       21.40       24.14     11.72 o 
   4  12   5      113.69      131.91     27.71 o 
  -3  13   5       34.24       26.14      9.67 o 
  -2  13   5       18.06       12.84      8.76 o 
  -1  13   5       23.54       11.20      9.43 o 
   0  13   5        0.15       -4.86      8.02 o 
   1  13   5        9.05       20.95     15.20 o 
   2  13   5       36.47       45.59     12.36 o 
   3  13   5       26.41       16.70     12.17 o 
  -2  14   5      322.35      291.75     33.85 o 
  -1  14   5      265.83      328.55     18.75 o 
   0  14   5       84.66       84.86     19.02 o 
   1  14   5      404.29      394.96     29.81 o 
   2  14   5      121.44      165.91     23.28 o 
  -6   0   6     2085.40     2203.43     64.99 o 
  -4   0   6     3350.10     3411.51     48.35 o 
  -2   0   6     1666.88     1514.36     33.89 o 
   0   0   6     8181.24     8689.87     76.48 o 
   2   0   6      378.17      364.26     14.46 o 
   4   0   6      136.11      134.84     10.74 o 
   6   0   6      106.19      113.90     12.47 o 
  -7   1   6       39.84       28.17     12.88 o 
  -6   1   6       16.78       17.34     10.71 o 
  -5   1   6        6.29        6.43      5.91 o 
  -4   1   6      721.04      686.98     28.86 o 
  -3   1   6       36.76       35.29      4.50 o 
  -2   1   6     1116.65     1048.16     15.48 o 
  -1   1   6      294.63      282.99      5.12 o 
   0   1   6     7302.24     7653.60     53.32 o 
   1   1   6      566.26      637.31     11.00 o 
   2   1   6     3632.90     3677.03     65.88 o 
   3   1   6       56.20       49.05      4.86 o 
   4   1   6     2671.11     2724.40     30.92 o 
   5   1   6      323.48      319.01     18.96 o 
   6   1   6      969.80      981.36     31.56 o 
   7   1   6        5.48       21.84     14.94 o 
  -7   2   6       41.99       43.26     12.74 o 
  -6   2   6      983.30     1042.58     31.60 o 
  -5   2   6      542.42      541.81     19.40 o 
  -4   2   6     3115.36     3141.88     47.18 o 
  -3   2   6        7.98        5.90      4.03 o 
  -2   2   6     7413.27     7787.25     62.11 o 
  -1   2   6     1076.87     1041.79     10.21 o 
   0   2   6     1914.33     1801.39     18.85 o 
   1   2   6      633.92      640.99     14.15 o 
   2   2   6     1996.81     2134.32     29.00 o 
   3   2   6      328.72      317.69      9.19 o 
   4   2   6       73.57       81.48      6.49 o 
   5   2   6        7.67       16.03      5.55 o 
   6   2   6       21.35       21.78      9.90 o 
   7   2   6        1.14       -8.69      8.69 o 
  -7   3   6       19.98        7.08     11.81 o 
  -6   3   6       21.75       17.43     15.05 o 
  -5   3   6        4.38        4.89      7.63 o 
  -4   3   6        4.87       -0.61      9.18 o 
  -3   3   6       47.20       38.37      6.83 o 
  -2   3   6     1272.34     1261.68     15.45 o 
  -1   3   6      397.26      377.53      5.90 o 
   0   3   6     2325.38     2266.00     17.45 o 
   1   3   6     4704.56     4900.25     43.04 o 
   2   3   6     3985.69     4217.30     45.94 o 
   3   3   6      200.16      199.95      7.63 o 
   4   3   6     1544.67     1595.46     22.18 o 
   5   3   6      243.66      243.66     14.10 o 
   6   3   6      547.80      541.17     22.44 o 
   7   3   6       83.83       84.58     27.03 o 
  -7   4   6      274.66      329.89     31.59 o 
  -6   4   6      857.62      858.61     27.16 o 
  -5   4   6      747.15      698.97     44.79 o 
  -4   4   6     2004.21     1964.95     36.11 o 
  -3   4   6     1995.29     1967.66     54.96 o 
  -2   4   6     2076.48     2021.31     21.83 o 
  -1   4   6     2524.18     2508.30     19.34 o 
   0   4   6     2527.03     2554.22     25.66 o 
   1   4   6       80.72       70.05      3.60 o 
   2   4   6      200.63      182.74      8.55 o 
   3   4   6       60.14       52.55      7.64 o 
   4   4   6       27.19       34.94      7.04 o 
   5   4   6       16.07       17.25      9.27 o 
   6   4   6        8.77       20.12     19.32 o 
   7   4   6       12.54       33.89     11.74 o 
  -7   5   6       19.13      -15.24     16.98 o 
  -6   5   6       13.10       -9.10     24.69 o 
  -5   5   6       30.39       23.15      8.85 o 
  -4   5   6       75.49       64.89      9.45 o 
  -3   5   6      270.13      273.06     10.92 o 
  -2   5   6      506.70      476.57     10.68 o 
  -1   5   6      747.21      733.40     10.44 o 
   0   5   6      902.48      887.72     11.75 o 
   1   5   6      731.62      677.57     10.49 o 
   2   5   6      567.13      539.13     13.95 o 
   3   5   6     1455.42     1475.93     28.52 o 
   4   5   6      669.17      711.48     25.87 o 
   5   5   6     1016.37     1026.24     29.84 o 
   6   5   6      247.11      223.09     20.21 o 
  -6   6   6      225.66      208.90     31.09 o 
  -5   6   6     1103.67     1137.23     29.94 o 
  -4   6   6      555.54      524.93     30.72 o 
  -3   6   6      508.27      465.08     12.06 o 
  -2   6   6     1167.48     1132.87     16.85 o 
  -1   6   6     1124.64     1126.58     17.85 o 
   0   6   6      271.72      261.41      9.20 o 
   1   6   6     1366.79     1342.48     15.88 o 
   2   6   6     1003.95     1009.95     19.53 o 
   3   6   6      273.26      260.98     11.44 o 
   4   6   6       14.59       15.31     21.13 o 
   5   6   6       18.75       24.40     10.51 o 
   6   6   6        0.76       -1.10      9.95 o 
  -6   7   6        0.57        3.34      9.95 o 
  -5   7   6       44.87       63.10     16.67 o 
  -4   7   6       56.31       51.86     10.93 o 
  -3   7   6      621.14      603.70     13.91 o 
  -2   7   6      252.74      259.24      9.30 o 
  -1   7   6     1221.85     1236.41     17.70 o 
   0   7   6      100.68      114.75      6.23 o 
   1   7   6     2882.78     2944.65     32.23 o 
   2   7   6     1031.17     1006.67     20.50 o 
   3   7   6     1397.97     1329.20     26.40 o 
   4   7   6      193.05      191.59     14.96 o 
   5   7   6      757.73      756.89     29.72 o 
   6   7   6       47.61       60.29     13.06 o 
  -6   8   6        4.63       -3.39     22.84 o 
  -5   8   6      798.46      850.20     27.46 o 
  -4   8   6      117.63      101.22      8.21 o 
  -3   8   6     2802.58     2944.18     39.12 o 
  -2   8   6      151.86      136.05      7.61 o 
  -1   8   6     1463.23     1484.26     29.05 o 
   0   8   6       29.87       22.89      5.53 o 
   1   8   6      254.72      237.92      9.53 o 
   2   8   6       22.46       18.89      6.72 o 
   3   8   6       38.34       54.28     10.88 o 
   4   8   6       56.50       29.33     10.60 o 
   5   8   6        3.73       -0.46      9.83 o 
   6   8   6       11.34       11.71     13.74 o 
  -5   9   6        1.71       -4.69      7.69 o 
  -4   9   6       20.73       13.16      7.44 o 
  -3   9   6       61.88       64.34      7.40 o 
  -2   9   6       93.65       89.71      7.28 o 
  -1   9   6     1262.56     1279.30     19.61 o 
   0   9   6       68.99       65.64      6.75 o 
   1   9   6      567.13      533.87     13.53 o 
   2   9   6        8.82       11.93      6.59 o 
   3   9   6     1544.96     1556.51     78.26 o 
   4   9   6        3.64       14.01     10.29 o 
   5   9   6      417.58      382.16     38.97 o 
  -5  10   6      412.45      407.76     18.83 o 
  -4  10   6       31.27       30.98      7.31 o 
  -3  10   6      884.65      884.91     18.62 o 
  -2  10   6       48.04       59.57      7.15 o 
  -1  10   6      615.45      627.70     17.97 o 
   0  10   6       29.19       23.50      6.78 o 
   1  10   6     1369.70     1323.18     21.48 o 
   2  10   6        1.63       -8.52      8.52 o 
   3  10   6      219.27      213.12     16.63 o 
   4  10   6        0.76        4.11     11.37 o 
   5  10   6        3.21       12.31     11.62 o 
  -4  11   6        0.36        5.30      7.20 o 
  -3  11   6      151.03      131.46     10.24 o 
  -2  11   6      130.46      120.67     10.31 o 
  -1  11   6      126.81      129.35      9.98 o 
   0  11   6       95.20       67.20     10.54 o 
   1  11   6      546.78      555.16     15.04 o 
   2  11   6       13.25       10.11      9.40 o 
   3  11   6      443.41      450.23     37.83 o 
   4  11   6       19.57       12.88     14.57 o 
  -4  12   6       24.22       34.60     11.59 o 
  -3  12   6      531.48      550.32     26.63 o 
  -2  12   6       43.44       52.70      9.45 o 
  -1  12   6      590.78      621.18     18.80 o 
   0  12   6        8.29        9.13      7.78 o 
   1  12   6       93.14       93.38     13.16 o 
   2  12   6      100.51      114.77     18.72 o 
   3  12   6       72.82       76.19     14.52 o 
   4  12   6        0.33      -14.27     14.27 o 
  -3  13   6        3.84       19.36      8.94 o 
  -2  13   6       29.36       24.55      8.96 o 
  -1  13   6      223.73      199.16     12.61 o 
   0  13   6       27.84       38.57      9.14 o 
   1  13   6      216.69      216.40     17.35 o 
   2  13   6      268.67      227.82     26.66 o 
   3  13   6      196.07      184.48     17.61 o 
  -1  14   6       79.35      118.65     22.63 o 
   0  14   6      111.23       93.13     19.46 o 
   1  14   6      157.47      165.02     23.36 o 
  -7   0   7      116.86      140.85     24.65 o 
  -5   0   7      568.71      612.88     30.18 o 
  -3   0   7     1958.82     1834.83     41.64 o 
  -1   0   7      662.39      573.16     13.80 o 
   1   0   7      251.66      239.35      6.18 o 
   3   0   7       35.49       32.99      7.02 o 
   5   0   7      247.97      207.51     20.84 o 
  -7   1   7      132.01      139.86     16.79 o 
  -6   1   7       54.14       88.70     27.27 o 
  -5   1   7      287.59      252.86     15.58 o 
  -4   1   7        0.73       -0.04      6.13 o 
  -3   1   7     2009.66     2099.57     26.60 o 
  -2   1   7      392.13      410.66      7.74 o 
  -1   1   7     3007.63     2963.43     24.31 o 
   0   1   7      329.87      319.61      6.31 o 
   1   1   7     5582.43     5705.42     48.31 o 
   2   1   7     1665.66     1733.83     23.74 o 
   3   1   7     2826.76     3001.82     65.21 o 
   4   1   7       91.45      109.87      8.75 o 
   5   1   7      983.45      976.30     50.14 o 
   6   1   7       16.66       23.06      9.13 o 
   7   1   7      240.19      236.98     25.36 o 
  -7   2   7      727.52      794.53     31.08 o 
  -6   2   7       48.86       58.28     12.73 o 
  -5   2   7     1238.64     1253.34     28.98 o 
  -4   2   7      273.78      260.16     13.19 o 
  -3   2   7      454.80      425.32     11.14 o 
  -2   2   7       60.03       66.22      4.00 o 
  -1   2   7      359.96      321.43      5.80 o 
   0   2   7        7.14        8.44      2.79 o 
   1   2   7      177.58      157.31      6.52 o 
   2   2   7      186.22      179.68      9.69 o 
   3   2   7     1642.54     1641.41     25.72 o 
   4   2   7      167.37      168.78     14.92 o 
   5   2   7      256.18      255.44     12.24 o 
   6   2   7       39.62       42.93     10.84 o 
   7   2   7      213.84      197.28     25.77 o 
  -7   3   7       72.71      100.71     32.46 o 
  -6   3   7       52.14       68.14     18.83 o 
  -5   3   7      755.22      768.94     23.33 o 
  -4   3   7      987.63      940.85     23.75 o 
  -3   3   7     2585.10     2697.80     41.43 o 
  -2   3   7     1231.91     1201.45     12.60 o 
  -1   3   7     2387.16     2371.45     23.21 o 
   0   3   7      647.27      591.95      9.08 o 
   1   3   7     4689.23     4540.74     41.34 o 
   2   3   7      333.00      309.43     10.75 o 
   3   3   7     2174.31     2208.98     31.39 o 
   4   3   7      788.90      744.46     18.41 o 
   5   3   7      880.74      941.67     21.87 o 
   6   3   7      177.62      174.55     23.25 o 
  -6   4   7      167.28      167.31     14.31 o 
  -5   4   7      253.02      253.15     15.25 o 
  -4   4   7      494.47      482.83     19.46 o 
  -3   4   7      572.95      547.56     14.23 o 
  -2   4   7       46.59       43.78      3.47 o 
  -1   4   7      419.03      407.91      7.81 o 
   0   4   7      234.96      231.41      7.53 o 
   1   4   7       12.59        8.68      4.28 o 
   2   4   7      116.31      107.46     15.83 o 
   3   4   7       67.05       74.03      7.81 o 
   4   4   7       71.79       83.24      8.67 o 
   5   4   7      428.02      435.88     16.26 o 
   6   4   7      222.57      233.92     37.50 o 
  -6   5   7      136.33      160.94     28.21 o 
  -5   5   7      189.72      173.86     18.13 o 
  -4   5   7      524.29      508.61     28.42 o 
  -3   5   7      112.25      115.22      7.15 o 
  -2   5   7     1459.24     1465.46     19.34 o 
  -1   5   7     2612.92     2651.44     24.04 o 
   0   5   7     1900.97     1916.69     22.76 o 
   1   5   7     1219.66     1168.80     24.30 o 
   2   5   7     3248.01     3277.82     40.49 o 
   3   5   7     1594.98     1600.37     39.02 o 
   4   5   7      188.24      216.11     11.58 o 
   5   5   7      461.76      444.86     21.02 o 
   6   5   7      204.23      220.63     17.58 o 
  -6   6   7      417.93      432.90     21.77 o 
  -5   6   7       90.33       73.21     11.73 o 
  -4   6   7      698.53      702.95     56.11 o 
  -3   6   7      371.30      391.23     13.29 o 
  -2   6   7      900.63      864.39     19.33 o 
  -1   6   7      158.12      172.36      8.28 o 
   0   6   7       43.96       43.76      5.60 o 
   1   6   7        6.56        8.37      4.85 o 
   2   6   7       86.04       59.42     13.31 o 
   3   6   7      231.65      207.96     11.03 o 
   4   6   7      160.99      156.21     10.61 o 
   5   6   7       84.08       77.74     13.26 o 
   6   6   7       90.35      105.53     17.37 o 
  -6   7   7      105.44      115.78     24.88 o 
  -5   7   7      150.12      150.86     13.78 o 
  -4   7   7      398.23      397.90     12.76 o 
  -3   7   7      243.74      226.62      9.35 o 
  -2   7   7     1424.53     1421.88     24.79 o 
  -1   7   7      344.52      310.43     16.51 o 
   0   7   7     2078.98     1993.79     24.96 o 
   1   7   7      252.72      237.73     13.81 o 
   2   7   7      670.38      634.45     19.20 o 
   3   7   7      175.03      184.32     10.95 o 
   4   7   7     1173.50     1233.19     33.07 o 
   5   7   7       76.61       77.17     16.28 o 
   6   7   7      168.59      163.04     21.04 o 
  -5   8   7       41.55       44.63      9.11 o 
  -4   8   7      206.24      220.56     10.61 o 
  -3   8   7        0.47        6.07      5.72 o 
  -2   8   7      180.19      185.14     10.36 o 
  -1   8   7      116.91      113.13      8.93 o 
   0   8   7       11.40       12.38      5.57 o 
   1   8   7       13.63       12.90      6.55 o 
   2   8   7        2.21        2.30      6.44 o 
   3   8   7      273.97      307.19     13.22 o 
   4   8   7      108.00      105.83     14.22 o 
   5   8   7       14.89       -4.83     10.61 o 
  -5   9   7       55.77       70.51     10.51 o 
  -4   9   7      716.59      692.63     20.13 o 
  -3   9   7      200.15      186.89     11.36 o 
  -2   9   7     1094.55     1094.45     22.44 o 
  -1   9   7       25.80       15.19      8.09 o 
   0   9   7     1590.05     1604.36     26.83 o 
   1   9   7       14.53       10.81      5.98 o 
   2   9   7     1615.90     1614.38     28.77 o 
   3   9   7       28.33       13.27      9.99 o 
   4   9   7      498.67      564.07     26.32 o 
   5   9   7       17.08       17.44     13.25 o 
  -5  10   7       41.79       49.39     12.16 o 
  -4  10   7      268.57      297.29     14.42 o 
  -3  10   7       46.06       38.95     11.02 o 
  -2  10   7      253.61      245.63     12.28 o 
  -1  10   7        5.76       -0.30      6.90 o 
   0  10   7        3.34       18.01      7.22 o 
   1  10   7       77.89       86.86      8.13 o 
   2  10   7       85.93       87.85      9.81 o 
   3  10   7        7.00       11.66     10.46 o 
   4  10   7      139.30      135.15     16.46 o 
  -4  11   7      268.79      272.93     14.68 o 
  -3  11   7       10.91       12.86      7.87 o 
  -2  11   7      697.64      667.36     19.33 o 
  -1  11   7       56.73       48.11      8.32 o 
   0  11   7     1291.62     1292.62     25.51 o 
   1  11   7       34.39       31.15      8.41 o 
   2  11   7      501.82      555.29     62.95 o 
   3  11   7       43.35       50.97     13.35 o 
   4  11   7      508.07      552.08     26.99 o 
  -3  12   7      115.08      101.24     13.61 o 
  -2  12   7      117.51      139.28     21.39 o 
  -1  12   7        4.09       -2.18      7.46 o 
   0  12   7        0.45       -7.34     12.01 o 
   1  12   7        2.49        4.58      8.20 o 
   2  12   7        0.37        3.98     12.10 o 
   3  12   7       36.73       33.78     13.06 o 
  -2  13   7      309.84      301.09     15.17 o 
  -1  13   7      349.28      325.09     21.74 o 
   0  13   7      184.07      162.30     12.36 o 
   1  13   7      114.26      114.74     19.22 o 
   2  13   7      333.89      307.54     29.29 o 
  -6   0   8      118.54      161.24     22.28 o 
  -4   0   8       72.17       81.58      8.98 o 
  -2   0   8      686.03      659.11     16.30 o 
   0   0   8     1017.35      898.50     19.38 o 
   2   0   8     2042.68     2020.80     52.13 o 
   4   0   8     3187.06     3190.48     75.56 o 
   6   0   8      525.31      512.82     31.55 o 
  -6   1   8     1077.87     1138.86     33.94 o 
  -5   1   8       40.70       32.45     10.08 o 
  -4   1   8     2143.02     2249.67     38.04 o 
  -3   1   8      151.04      142.71      7.66 o 
  -2   1   8     4315.55     4510.87     35.73 o 
  -1   1   8       45.65       47.93      4.40 o 
   0   1   8     1760.93     1758.24     17.18 o 
   1   1   8       27.18       19.77      5.53 o 
   2   1   8     2055.94     1930.05     35.79 o 
   3   1   8        0.74       -2.57      7.14 o 
   4   1   8      468.69      454.19     19.23 o 
   5   1   8      108.99      126.10     13.21 o 
   6   1   8       44.41       47.29     11.42 o 
  -6   2   8        1.68        6.24     10.28 o 
  -5   2   8        3.14        6.57      8.05 o 
  -4   2   8       93.81       86.16     14.64 o 
  -3   2   8        0.22       -1.76      4.05 o 
  -2   2   8      170.31      156.95      7.15 o 
  -1   2   8      119.38      128.70      4.96 o 
   0   2   8     1377.11     1327.62     14.72 o 
   1   2   8        2.01        2.93      3.58 o 
   2   2   8      392.94      393.52     11.80 o 
   3   2   8      203.97      180.74     12.95 o 
   4   2   8      310.21      302.26     34.20 o 
   5   2   8       45.12       48.68      9.89 o 
   6   2   8      529.56      537.56     22.86 o 
  -6   3   8      741.52      662.64     37.33 o 
  -5   3   8       80.92       93.22     11.05 o 
  -4   3   8      624.13      601.48     19.55 o 
  -3   3   8      311.73      347.40     12.33 o 
  -2   3   8     1362.29     1357.47     15.43 o 
  -1   3   8     1144.77     1125.21     13.41 o 
   0   3   8     1614.93     1516.79     16.41 o 
   1   3   8      217.66      216.26      8.42 o 
   2   3   8      591.91      623.14     23.27 o 
   3   3   8      391.64      390.48     24.80 o 
   4   3   8      182.87      171.57     24.38 o 
   5   3   8      101.34      110.95     12.75 o 
   6   3   8       71.87      105.96     20.91 o 
  -6   4   8       85.87       89.65     20.21 o 
  -5   4   8        0.45       -2.78      7.80 o 
  -4   4   8        8.38       -0.24      7.19 o 
  -3   4   8       70.01       60.77      7.43 o 
  -2   4   8      109.43      119.51      7.47 o 
  -1   4   8      578.91      547.30     11.10 o 
   0   4   8      296.17      302.79      9.07 o 
   1   4   8      328.34      326.17      9.91 o 
   2   4   8      840.48      837.77     18.06 o 
   3   4   8      512.26      527.28     15.88 o 
   4   4   8      928.19      913.77     20.99 o 
   5   4   8      315.73      325.63     18.24 o 
   6   4   8      142.12      181.70     25.43 o 
  -6   5   8       75.41       93.91     13.46 o 
  -5   5   8      731.63      669.82     22.90 o 
  -4   5   8     1313.80     1318.26     38.52 o 
  -3   5   8     1263.39     1319.94     23.43 o 
  -2   5   8      587.00      581.52     14.88 o 
  -1   5   8     1411.21     1413.75     19.16 o 
   0   5   8      680.34      654.10     13.08 o 
   1   5   8      702.55      665.80     16.35 o 
   2   5   8      412.68      377.38     13.08 o 
   3   5   8      279.28      292.48     12.79 o 
   4   5   8      172.87      195.96     24.52 o 
   5   5   8      158.47      155.83     23.36 o 
   6   5   8        1.33      -12.23     14.46 o 
  -6   6   8        0.81       -6.74     11.96 o 
  -5   6   8        1.05       18.24      9.51 o 
  -4   6   8       60.73       36.89      9.20 o 
  -3   6   8      137.88      137.42     10.37 o 
  -2   6   8      172.79      167.97     11.46 o 
  -1   6   8      280.56      277.17      9.21 o 
   0   6   8        3.21        7.21      4.92 o 
   1   6   8      743.87      695.28     14.38 o 
   2   6   8      122.33      123.38      9.20 o 
   3   6   8     1023.69      993.78     23.01 o 
   4   6   8       12.45       13.94      7.50 o 
   5   6   8      455.45      520.80     23.57 o 
   6   6   8      193.84      230.75     28.58 o 
  -5   7   8      757.62      779.87     27.18 o 
  -4   7   8       23.94       14.00      8.57 o 
  -3   7   8     1782.68     1760.93     35.40 o 
  -2   7   8        3.33       11.35      6.77 o 
  -1   7   8     1464.91     1483.57     24.87 o 
   0   7   8      326.54      312.73     10.67 o 
   1   7   8     1449.64     1371.57     23.52 o 
   2   7   8       19.04       17.94      6.78 o 
   3   7   8      512.35      457.41     16.16 o 
   4   7   8       55.34       49.73     13.51 o 
   5   7   8       17.66       37.34     29.33 o 
  -5   8   8       99.55      100.31     12.86 o 
  -4   8   8        2.25        1.83      7.27 o 
  -3   8   8        9.95        2.38      6.78 o 
  -2   8   8       15.72        8.86      6.81 o 
  -1   8   8      234.55      218.44     10.98 o 
   0   8   8       53.11       42.08      6.54 o 
   1   8   8      671.13      616.23     22.56 o 
   2   8   8       30.64       24.11      8.20 o 
   3   8   8      633.01      656.78     19.31 o 
   4   8   8       74.09       96.99     14.55 o 
   5   8   8      478.27      494.99     33.37 o 
  -5   9   8      514.29      464.95     38.63 o 
  -4   9   8       98.14      124.10     11.29 o 
  -3   9   8      599.06      617.82     20.95 o 
  -2   9   8       89.38       83.18      8.89 o 
  -1   9   8     1151.80     1085.56     22.68 o 
   0   9   8       10.55        3.16      6.24 o 
   1   9   8      675.03      625.73     15.59 o 
   2   9   8       34.00       40.36      8.30 o 
   3   9   8      119.97      112.01     14.51 o 
   4   9   8       38.76       37.72     17.28 o 
   5   9   8      110.44      108.11     16.05 o 
  -4  10   8        1.75        3.76      8.37 o 
  -3  10   8       30.02       23.34      8.69 o 
  -2  10   8       26.75       15.97      7.39 o 
  -1  10   8       18.62       23.29      8.02 o 
   0  10   8       56.82       51.42      9.88 o 
   1  10   8      449.18      432.27     16.86 o 
   2  10   8       25.89       24.01      8.35 o 
   3  10   8      262.71      267.36     19.44 o 
   4  10   8       41.24       33.18     22.58 o 
  -4  11   8      135.41      140.49     20.58 o 
  -3  11   8      497.76      519.91     19.01 o 
  -2  11   8      234.21      239.11     13.87 o 
  -1  11   8      357.25      365.20     15.20 o 
   0  11   8      122.64       98.80     11.51 o 
   1  11   8      370.53      357.76     15.39 o 
   2  11   8       33.50       40.34     12.69 o 
   3  11   8      144.92      168.06     17.61 o 
  -3  12   8        8.70        8.10      8.20 o 
  -2  12   8       56.22       66.35     10.49 o 
  -1  12   8       84.99       82.42     10.28 o 
   0  12   8       25.09       23.91      9.09 o 
   1  12   8       68.20       81.16     13.58 o 
   2  12   8      180.50      195.79     25.29 o 
   3  12   8      128.16      114.67     23.65 o 
  -1  13   8      192.14      166.12     12.79 o 
   0  13   8      181.05      167.66     12.71 o 
   1  13   8      143.07      149.07     16.16 o 
  -5   0   9      454.98      425.84     27.77 o 
  -3   0   9     2525.99     2607.92     40.00 o 
  -1   0   9     2527.58     2519.34     37.66 o 
   1   0   9     3096.71     3074.09     46.42 o 
   3   0   9      524.81      576.70     30.33 o 
   5   0   9      351.93      335.75     26.14 o 
  -6   1   9       78.40       81.47     13.85 o 
  -5   1   9     1118.03     1171.68     30.70 o 
  -4   1   9       21.56        5.76      7.30 o 
  -3   1   9      587.58      569.98     12.23 o 
  -2   1   9      566.91      567.18     18.48 o 
  -1   1   9     1015.80      976.93     14.91 o 
   0   1   9      272.95      265.24      8.74 o 
   1   1   9        5.77       12.20      5.78 o 
   2   1   9       62.81       72.09      9.98 o 
   3   1   9       30.77       25.25     12.90 o 
   4   1   9        1.64        3.05      8.20 o 
   5   1   9      141.33      147.01     13.97 o 
   6   1   9       19.39       28.73     10.46 o 
  -6   2   9        1.60        0.47     15.40 o 
  -5   2   9      245.13      279.40     24.43 o 
  -4   2   9      116.75      103.95     10.44 o 
  -3   2   9      300.15      298.22     11.36 o 
  -2   2   9       24.80       16.47      4.35 o 
  -1   2   9     2277.60     2325.31     22.10 o 
   0   2   9     1215.77     1201.78     17.34 o 
   1   2   9     2693.40     2790.25     36.47 o 
   2   2   9      163.93      156.67     12.49 o 
   3   2   9     1941.40     1994.08     39.98 o 
   4   2   9      211.03      265.44     16.40 o 
   5   2   9      895.48      909.30     33.74 o 
   6   2   9       62.94       58.54     12.13 o 
  -6   3   9      219.22      199.61     23.84 o 
  -5   3   9      680.07      687.96     23.28 o 
  -4   3   9      665.00      643.66     20.88 o 
  -3   3   9     1600.01     1601.75     43.58 o 
  -2   3   9       36.94       30.22      5.72 o 
  -1   3   9      507.30      480.94     14.28 o 
   0   3   9       78.97       68.27      4.76 o 
   1   3   9      194.95      175.77     10.30 o 
   2   3   9       13.55       20.74      8.53 o 
   3   3   9        6.45        4.48      8.21 o 
   4   3   9       20.66        9.48     11.83 o 
   5   3   9       39.75       46.46     10.76 o 
   6   3   9       12.43        7.30     15.72 o 
  -5   4   9      101.13       92.17     16.05 o 
  -4   4   9      357.00      315.51     22.80 o 
  -3   4   9     1597.88     1488.68     59.51 o 
  -2   4   9      525.99      502.44     30.28 o 
  -1   4   9     1520.27     1424.77     20.54 o 
   0   4   9      582.60      568.99     12.21 o 
   1   4   9     1151.35     1095.56     17.54 o 
   2   4   9      750.30      759.07     25.64 o 
   3   4   9      693.08      746.48     47.62 o 
   4   4   9      503.87      495.96     20.97 o 
   5   4   9      179.47      236.27     16.66 o 
   6   4   9      123.58      135.36     24.32 o 
  -6   5   9      320.08      338.75     26.69 o 
  -5   5   9      524.01      510.26     38.08 o 
  -4   5   9      133.44      151.70     15.53 o 
  -3   5   9      356.47      327.38     15.86 o 
  -2   5   9      740.07      720.47     17.56 o 
  -1   5   9      240.86      211.51      8.44 o 
   0   5   9      174.86      172.69      8.07 o 
   1   5   9       52.47       61.68      7.90 o 
   2   5   9        1.81       -0.30      6.00 o 
   3   5   9       50.40       48.74     10.10 o 
   4   5   9       44.78       47.94     14.33 o 
   5   5   9       14.41       25.36     15.61 o 
   6   5   9       99.91      121.31     25.25 o 
  -5   6   9       37.74       28.86     10.78 o 
  -4   6   9      208.23      187.20     14.01 o 
  -3   6   9       11.87        4.79      6.34 o 
  -2   6   9      546.78      561.02     15.64 o 
  -1   6   9      502.57      461.03     20.76 o 
   0   6   9     1890.55     1840.61     24.38 o 
   1   6   9      672.82      631.28     17.23 o 
   2   6   9      666.36      686.65     17.94 o 
   3   6   9      529.53      466.13     20.58 o 
   4   6   9      446.28      449.23     38.37 o 
   5   6   9      138.57      168.21     25.47 o 
  -5   7   9       15.96       -0.77      9.18 o 
  -4   7   9      522.90      518.53     21.27 o 
  -3   7   9      443.41      447.84     15.37 o 
  -2   7   9      136.18      148.95      9.90 o 
  -1   7   9       18.33       18.04      6.67 o 
   0   7   9       71.36       59.86      6.65 o 
   1   7   9       77.19       60.92      7.11 o 
   2   7   9        2.43       -0.77      6.64 o 
   3   7   9        5.59        4.71      7.38 o 
   4   7   9       37.61       29.92     17.24 o 
   5   7   9        0.55       -8.97     14.68 o 
  -5   8   9        2.73       10.40     10.22 o 
  -4   8   9      339.86      340.40     15.22 o 
  -3   8   9      242.06      222.42     14.75 o 
  -2   8   9      846.75      810.67     19.93 o 
  -1   8   9       40.05       55.84     10.73 o 
   0   8   9      469.19      471.82     15.49 o 
   1   8   9        2.72       -0.78      5.98 o 
   2   8   9     1105.08     1106.42     26.01 o 
   3   8   9       13.75       15.62      8.02 o 
   4   8   9      422.81      471.23     23.93 o 
   5   8   9        0.74      -13.16     13.16 o 
  -4   9   9      359.86      379.15     18.86 o 
  -3   9   9       30.82       27.63      8.55 o 
  -2   9   9      479.39      482.08     16.96 o 
  -1   9   9       51.70       42.23      8.20 o 
   0   9   9      103.20      102.03      9.73 o 
   1   9   9       10.88        7.18      6.45 o 
   2   9   9       72.12       78.91      9.97 o 
   3   9   9       49.28       55.03     12.78 o 
   4   9   9       29.18       18.36     12.87 o 
  -4  10   9       39.55       37.95      9.72 o 
  -3  10   9       61.27       63.01     10.07 o 
  -2  10   9      682.42      717.05     24.94 o 
  -1  10   9        4.29       10.27      7.54 o 
   0  10   9      748.94      741.93     23.24 o 
   1  10   9        1.70        7.01      7.71 o 
   2  10   9      589.47      680.50     20.61 o 
   3  10   9       37.10       51.89     13.55 o 
   4  10   9      341.38      399.91     38.13 o 
  -3  11   9        1.68        0.49      8.39 o 
  -2  11   9      177.62      178.97     12.22 o 
  -1  11   9       26.39       16.22      8.50 o 
   0  11   9      129.51      118.79     10.96 o 
   1  11   9        6.91        9.73      8.28 o 
   2  11   9        3.74       -1.38     11.23 o 
   3  11   9       20.27       -1.59     12.99 o 
  -2  12   9      111.19      105.77     15.46 o 
  -1  12   9       74.17       64.63     16.39 o 
   0  12   9      233.55      243.69     21.96 o 
   1  12   9       80.94       78.12     11.38 o 
   2  12   9      340.84      360.48     29.99 o 
  -4   0  10     1055.22     1093.93     37.22 o 
  -2   0  10      494.63      458.88     15.88 o 
   0   0  10     2368.15     2392.15     38.68 o 
   2   0  10     2458.27     2489.43     63.84 o 
   4   0  10      650.55      669.39     33.52 o 
   6   0  10      173.63      218.19     24.51 o 
  -6   1  10      162.66      170.21     22.99 o 
  -5   1  10        0.42        5.30     14.20 o 
  -4   1  10      271.73      261.24     11.38 o 
  -3   1  10       36.56       33.06      5.60 o 
  -2   1  10        7.77        6.57      4.71 o 
  -1   1  10     1211.22     1225.48     17.87 o 
   0   1  10        3.49        7.26      4.72 o 
   1   1  10        0.35        7.00      9.42 o 
   2   1  10      384.45      381.42     48.46 o 
   3   1  10        0.28        1.81      8.41 o 
   4   1  10      398.39      399.04     26.03 o 
   5   1  10        4.18       -2.60     15.09 o 
   6   1  10      297.57      321.74     27.58 o 
  -6   2  10      224.49      258.52     26.66 o 
  -4   2  10      957.21      959.17     24.96 o 
  -3   2  10      359.79      371.34     12.65 o 
  -2   2  10     3463.95     3531.78     35.29 o 
  -1   2  10       67.76       68.80      7.77 o 
   0   2  10     1854.20     1849.51     23.36 o 
   1   2  10       90.03       88.05      8.66 o 
   2   2  10     1103.14     1133.42     28.95 o 
   3   2  10       39.47       42.90     10.00 o 
   4   2  10      234.58      276.66     19.96 o 
   5   2  10        7.46       16.99      9.42 o 
   6   2  10       52.13       60.87     12.80 o 
  -6   3  10       82.57       79.90     21.06 o 
  -5   3  10       46.79       58.80     18.80 o 
  -4   3  10       99.09      109.40     23.49 o 
  -3   3  10       96.75      108.74     21.13 o 
  -2   3  10        1.51        1.97      5.51 o 
  -1   3  10      275.07      265.32     11.04 o 
   0   3  10       57.56       53.44      9.19 o 
   1   3  10      162.64      160.81     10.41 o 
   2   3  10      776.27      801.32     24.82 o 
   3   3  10      487.69      442.02     19.89 o 
   4   3  10      459.39      484.29     21.52 o 
   5   3  10      123.82      140.81     27.45 o 
  -5   4  10      168.34      157.40     14.22 o 
  -4   4  10      446.39      455.06     26.06 o 
  -3   4  10      631.11      686.43     21.63 o 
  -2   4  10      173.43      185.23      9.50 o 
  -1   4  10      547.54      538.46     15.18 o 
   0   4  10     1385.53     1422.68     24.89 o 
   1   4  10     1239.96     1175.66     34.25 o 
   2   4  10      740.44      688.09     23.13 o 
   3   4  10       92.77      112.93     19.71 o 
   4   4  10      320.34      308.11     29.42 o 
   5   4  10       61.99       72.22     12.68 o 
  -5   5  10      102.56       93.77     23.58 o 
  -4   5  10        1.03       19.50     14.01 o 
  -3   5  10       58.64       67.85     10.51 o 
  -2   5  10       18.86       25.28      6.50 o 
  -1   5  10      319.45      310.57     10.29 o 
   0   5  10      126.76      108.60      8.86 o 
   1   5  10       92.61       75.35      8.90 o 
   2   5  10        5.70       -9.51     10.21 o 
   3   5  10      172.23      177.20     14.75 o 
   4   5  10      186.36      190.57     19.87 o 
   5   5  10      103.29      132.21     15.06 o 
  -5   6  10      372.24      407.55     20.64 o 
  -4   6  10       84.18       73.05     11.66 o 
  -3   6  10      892.86      881.34     26.39 o 
  -2   6  10     1173.47     1109.63     26.35 o 
  -1   6  10      797.14      825.32     18.65 o 
   0   6  10      189.20      183.20      8.64 o 
   1   6  10      455.27      456.12     15.89 o 
   2   6  10      146.07      164.67     18.82 o 
   3   6  10      424.69      427.90     20.52 o 
   4   6  10      111.46      111.82     13.50 o 
   5   6  10       94.30      172.73     25.99 o 
  -5   7  10       90.96       89.20     14.13 o 
  -4   7  10       27.68       41.89     25.25 o 
  -3   7  10       21.74       31.95      8.01 o 
  -2   7  10       60.80       69.49      8.30 o 
  -1   7  10       39.32       42.14      7.71 o 
   0   7  10       14.30       10.13      6.36 o 
   1   7  10      102.26      109.34     10.16 o 
   2   7  10       57.36       59.97     11.74 o 
   3   7  10      159.32      178.32     15.35 o 
   4   7  10       80.39       82.83     13.18 o 
   5   7  10      212.03      207.66     27.66 o 
  -4   8  10       15.11        8.05     14.50 o 
  -3   8  10      451.37      479.26     16.82 o 
  -2   8  10       34.03       34.75      8.23 o 
  -1   8  10     1220.13     1255.60     27.79 o 
   0   8  10      284.38      296.36     13.23 o 
   1   8  10      896.59      870.38     18.47 o 
   2   8  10       86.16       98.06     12.64 o 
   3   8  10      358.62      375.90     32.48 o 
   4   8  10       47.60       68.22     20.54 o 
  -4   9  10        3.40        1.59      7.95 o 
  -3   9  10       35.28       32.92      8.47 o 
  -2   9  10       53.06       50.36      9.40 o 
  -1   9  10       50.67       28.60      8.33 o 
   0   9  10       75.13       76.84      9.63 o 
   1   9  10      181.66      180.09     10.33 o 
   2   9  10       71.65       65.31      9.87 o 
   3   9  10      208.33      218.44     33.00 o 
   4   9  10       10.81       -3.26     15.53 o 
  -3  10  10      403.61      393.32     16.64 o 
  -2  10  10       16.21       29.50      9.29 o 
  -1  10  10      515.51      515.43     17.81 o 
   0  10  10       94.35       76.62     10.14 o 
   1  10  10      260.27      264.02     20.85 o 
   2  10  10        1.63        5.50     14.72 o 
   3  10  10      179.21      179.63     27.10 o 
  -2  11  10        0.03        7.70      8.44 o 
  -1  11  10       10.64       25.83      9.18 o 
   0  11  10        1.91        4.31      8.48 o 
   1  11  10       70.72      103.12     14.65 o 
   2  11  10        7.01        9.29      9.57 o 
   0  12  10        5.90       18.19      9.47 o 
  -5   0  11      366.58      384.84     25.25 o 
  -3   0  11     1176.56     1262.36     27.61 o 
  -1   0  11     1317.71     1281.98     30.44 o 
   1   0  11      213.67      232.21     14.43 o 
   3   0  11       25.55       11.42     13.42 o 
   5   0  11       11.11       12.75     14.50 o 
  -5   1  11      110.80      139.36     19.02 o 
  -4   1  11       13.46       21.27     10.58 o 
  -3   1  11      270.09      263.12     11.18 o 
  -2   1  11        0.57        3.34      4.94 o 
  -1   1  11      985.46     1002.26     16.94 o 
   0   1  11      335.14      310.78     10.57 o 
   1   1  11      894.64      906.86     20.46 o 
   2   1  11      140.04      112.22     12.35 o 
   3   1  11     1070.67     1135.70     30.91 o 
   4   1  11       27.42       38.34     10.65 o 
   5   1  11      391.99      400.57     21.50 o 
  -5   2  11      514.99      525.72     29.96 o 
  -4   2  11       34.52       33.97      9.33 o 
  -3   2  11      520.89      515.28     22.43 o 
  -2   2  11      148.21      156.11      9.09 o 
  -1   2  11       97.34       88.02      8.03 o 
   0   2  11       42.64       51.63      7.89 o 
   1   2  11      297.92      260.10     12.45 o 
   2   2  11      112.77      118.72     12.50 o 
   3   2  11      136.09      130.72     13.34 o 
   4   2  11        0.00        1.55      9.48 o 
   5   2  11        0.39       -8.31      9.14 o 
  -5   3  11       39.28       35.37     15.20 o 
  -4   3  11        3.30       -7.88      7.88 o 
  -3   3  11      191.64      186.89     13.21 o 
  -2   3  11      162.07      169.33     20.97 o 
  -1   3  11      615.77      614.13     16.76 o 
   0   3  11      895.81      818.98     26.31 o 
   1   3  11      244.91      231.88     24.36 o 
   2   3  11       28.75       22.38      9.39 o 
   3   3  11      297.81      269.14     17.17 o 
   4   3  11      105.73      128.60     14.52 o 
   5   3  11      283.90      306.18     37.28 o 
  -5   4  11      241.32      248.40     24.80 o 
  -4   4  11      191.26      183.39     14.91 o 
  -3   4  11      387.22      358.07     17.17 o 
  -2   4  11      491.65      487.40     44.97 o 
  -1   4  11      773.24      763.11     18.26 o 
   0   4  11       25.76       30.51      7.34 o 
   1   4  11      103.83      134.07     17.94 o 
   2   4  11       25.65       46.34     14.00 o 
   3   4  11       48.04       63.50     11.97 o 
   4   4  11        0.89       -8.30      8.78 o 
   5   4  11        6.09        3.90     13.68 o 
  -5   5  11        0.78        6.55     10.77 o 
  -4   5  11       58.33       58.59     11.49 o 
  -3   5  11       42.02       40.32     10.34 o 
  -2   5  11      229.31      250.86     15.41 o 
  -1   5  11        3.70        3.49      5.98 o 
   0   5  11      114.88      140.99     10.16 o 
   1   5  11      496.17      493.39     17.04 o 
   2   5  11      574.91      558.41     22.45 o 
   3   5  11      234.13      239.33     16.82 o 
   4   5  11      355.70      363.11     20.61 o 
   5   5  11       71.65       76.89     14.14 o 
  -4   6  11      317.10      310.65     25.69 o 
  -3   6  11       37.69       39.05     11.10 o 
  -2   6  11      320.74      301.00     17.20 o 
  -1   6  11        7.41        3.52      7.72 o 
   0   6  11      343.47      297.25     13.11 o 
   1   6  11      286.03      272.20     18.80 o 
   2   6  11      145.30      127.80     19.17 o 
   3   6  11        7.36       11.96     10.22 o 
   4   6  11        0.39        9.90     10.30 o 
  -4   7  11       87.04       73.81     12.73 o 
  -3   7  11      108.68      121.43     18.70 o 
  -2   7  11      344.34      401.24     19.35 o 
  -1   7  11       58.38       55.25     11.09 o 
   0   7  11      895.84      867.74     21.53 o 
   1   7  11        6.56        7.04      7.79 o 
   2   7  11      656.50      695.69     26.08 o 
   3   7  11        1.60       10.50     11.86 o 
   4   7  11      326.61      334.01     32.26 o 
  -4   8  11      450.63      496.41     45.90 o 
  -3   8  11        5.77        6.66      8.15 o 
  -2   8  11      342.93      326.65     23.83 o 
  -1   8  11       70.17       59.96     12.01 o 
   0   8  11      223.36      220.29     31.92 o 
   1   8  11       28.10       20.83      8.74 o 
   2   8  11        3.57        4.45      9.91 o 
   3   8  11       22.16       16.30     10.97 o 
   4   8  11        2.61       -8.12     15.16 o 
  -3   9  11        1.79       -0.64     11.75 o 
  -2   9  11      183.53      191.00     16.25 o 
  -1   9  11        3.49        3.17      7.54 o 
   0   9  11      216.34      222.07     16.44 o 
   1   9  11       41.51       44.26     12.18 o 
   2   9  11      303.82      320.84     19.71 o 
   3   9  11        6.87       -2.43     10.20 o 
  -2  10  11      177.58      188.11     13.49 o 
  -1  10  11       20.99       10.92      8.17 o 
   0  10  11      174.31      195.59     30.49 o 
   1  10  11       37.12       40.68     17.46 o 
   2  10  11       81.61       88.49     14.15 o 
  -1  11  11       20.93       20.65      9.52 o 
   0  11  11      150.12      141.60     12.37 o 
   1  11  11      150.71      172.16     16.60 o 
  -4   0  12      110.27      111.89     17.57 o 
  -2   0  12       42.61       48.53      9.77 o 
   0   0  12       58.97       61.24      9.96 o 
   2   0  12      116.17      164.20     20.28 o 
   4   0  12       43.61       38.04     16.57 o 
  -5   1  12       22.39       19.87     15.24 o 
  -4   1  12      583.56      559.57     30.66 o 
  -3   1  12       99.19      108.26     11.32 o 
  -2   1  12      762.56      786.73     18.59 o 
  -1   1  12      330.97      324.95     18.09 o 
   0   1  12     1307.19     1322.36     21.09 o 
   1   1  12      140.31      126.95     10.57 o 
   2   1  12      309.78      317.21     18.11 o 
   3   1  12       11.69       21.15     10.53 o 
   4   1  12      254.62      260.36     24.17 o 
   5   1  12       30.91       23.11     10.93 o 
  -5   2  12      109.37      109.48     18.83 o 
  -4   2  12      120.82      131.10     12.95 o 
  -3   2  12        2.05        6.05      8.50 o 
  -2   2  12       85.40      101.56     12.50 o 
  -1   2  12       33.06       23.77      7.19 o 
   0   2  12        0.04       -2.00      6.39 o 
   1   2  12       59.92       47.50      8.68 o 
   2   2  12      111.36       92.89     12.55 o 
   3   2  12       14.64       20.48     10.01 o 
   4   2  12      144.57      159.67     24.82 o 
   5   2  12       43.98       35.08     12.15 o 
  -5   3  12      169.26      188.97     23.21 o 
  -4   3  12      386.51      394.84     18.82 o 
  -3   3  12       90.25       87.40     11.48 o 
  -2   3  12      710.16      772.10     24.07 o 
  -1   3  12      127.00      125.01     14.36 o 
   0   3  12      664.84      656.23     34.36 o 
   1   3  12      166.44      177.44     11.74 o 
   2   3  12      926.53      959.55     32.55 o 
   3   3  12      130.42       99.19     13.32 o 
   4   3  12      170.85      143.89     15.46 o 
  -4   4  12      136.71      138.64     14.19 o 
  -3   4  12       18.88       20.17      9.54 o 
  -2   4  12       10.83       18.14      9.57 o 
  -1   4  12        5.55        2.36      6.61 o 
   0   4  12       20.68       28.11      9.01 o 
   1   4  12       17.93       21.34      7.85 o 
   2   4  12       31.31       30.99     10.76 o 
   3   4  12        8.64       13.28     10.41 o 
   4   4  12       77.24       87.88     13.87 o 
  -4   5  12      260.05      277.22     27.27 o 
  -3   5  12      291.52      314.44     19.50 o 
  -2   5  12      779.88      764.72     25.14 o 
  -1   5  12      645.58      671.85     23.12 o 
   0   5  12      526.64      505.07     32.47 o 
   1   5  12      494.59      460.91     17.63 o 
   2   5  12       91.23       94.21     13.36 o 
   3   5  12      190.08      185.27     16.96 o 
   4   5  12      128.99      138.80     15.45 o 
  -4   6  12       82.16      100.81     13.70 o 
  -3   6  12       48.77       47.70     11.44 o 
  -2   6  12       17.79       19.23     13.46 o 
  -1   6  12       20.90       16.82      9.78 o 
   0   6  12        1.57       -6.53      6.91 o 
   1   6  12       35.25       26.41     16.23 o 
   2   6  12       26.34       31.51     11.27 o 
   3   6  12      102.99      108.98     21.84 o 
   4   6  12       20.43       12.98     11.14 o 
  -3   7  12      262.75      275.88     22.23 o 
  -2   7  12       34.71       45.64     10.99 o 
  -1   7  12      338.17      318.67     18.21 o 
   0   7  12       11.53       16.35     10.32 o 
   1   7  12      219.80      208.11     13.56 o 
   2   7  12      254.79      216.40     17.36 o 
   3   7  12      140.43      142.33     16.18 o 
  -3   8  12       41.73       28.39     11.82 o 
  -2   8  12        3.48       -0.50      9.60 o 
  -1   8  12        5.73        3.78      9.80 o 
   0   8  12        4.99        8.01      9.54 o 
   1   8  12        5.66        9.74      8.97 o 
   2   8  12        1.97       -6.36      9.33 o 
   3   8  12        9.84       -6.92     10.07 o 
  -2   9  12       14.03        6.32     11.11 o 
  -1   9  12      330.72      358.39     24.75 o 
   0   9  12        1.51       -3.05     10.17 o 
   1   9  12      396.99      354.37     20.58 o 
   2   9  12       56.02       51.82     13.19 o 
  -1  10  12        5.72        7.04     10.72 o 
   0  10  12        4.70       -0.98     10.04 o 
  -3   0  13       13.31       14.83     12.05 o 
  -1   0  13      175.23      166.45     13.16 o 
   1   0  13      362.61      374.49     27.99 o 
   3   0  13      454.03      508.18     33.96 o 
  -4   1  13        1.17        6.78     14.09 o 
  -3   1  13      715.20      717.55     28.03 o 
  -2   1  13        7.03        1.24      6.83 o 
  -1   1  13      595.70      592.22     17.43 o 
   0   1  13       19.97       20.92     11.62 o 
   1   1  13      612.19      639.89     19.70 o 
   2   1  13        9.44       17.25     10.07 o 
   3   1  13      124.99      159.94     19.52 o 
   4   1  13       71.38      111.73     15.25 o 
  -4   2  13       14.56      -12.42     12.42 o 
  -3   2  13       31.85       33.61     11.23 o 
  -2   2  13       53.04       55.91      8.34 o 
  -1   2  13       69.84       75.38      9.11 o 
   0   2  13       20.15       29.58      9.50 o 
   1   2  13      334.64      350.41     39.21 o 
   2   2  13       65.42       61.64     12.61 o 
   3   2  13      359.76      430.16     22.06 o 
   4   2  13       12.60       15.31     11.33 o 
  -4   3  13      174.35      206.83     15.93 o 
  -3   3  13      382.82      398.70     22.73 o 
  -2   3  13      107.16      109.33     12.97 o 
  -1   3  13      457.92      464.13     16.07 o 
   0   3  13      157.35      179.27     13.97 o 
   1   3  13      221.94      235.15     13.48 o 
   2   3  13       11.20       13.28     10.49 o 
   3   3  13       21.46       24.39     10.52 o 
   4   3  13       34.85       42.37     12.28 o 
  -4   4  13       12.84        9.35     10.06 o 
  -3   4  13        4.96       -6.61     10.75 o 
  -2   4  13       55.84       80.57     12.29 o 
  -1   4  13      100.38      105.50     10.22 o 
   0   4  13       43.61       40.68      8.91 o 
   1   4  13      215.99      191.43     12.96 o 
   2   4  13      193.90      181.08     19.78 o 
   3   4  13      137.74      138.53     15.23 o 
   4   4  13       91.08      101.16     14.88 o 
  -3   5  13       81.34       82.36     13.24 o 
  -2   5  13      168.76      155.61     16.16 o 
  -1   5  13      160.32      188.14     15.00 o 
   0   5  13      155.17      161.58     11.82 o 
   1   5  13       93.73       81.93     10.86 o 
   2   5  13       73.12       67.08     13.08 o 
   3   5  13       94.04       85.23     14.29 o 
  -3   6  13        2.57       10.42     14.59 o 
  -2   6  13       79.22       91.56     13.53 o 
  -1   6  13       29.61       36.54     11.28 o 
   0   6  13      182.85      177.48     12.39 o 
   1   6  13       23.93       21.16      8.95 o 
   2   6  13      205.77      235.73     18.38 o 
   3   6  13       91.80       92.73     16.83 o 
  -3   7  13       48.48       63.66     13.00 o 
  -2   7  13      392.75      391.02     44.77 o 
  -1   7  13      156.55      164.32     15.76 o 
   0   7  13      299.16      312.92     31.53 o 
   1   7  13       15.38        2.74      9.24 o 
   2   7  13      137.58      137.97     15.48 o 
  -2   8  13        7.06       19.78     11.24 o 
  -1   8  13        0.15       -5.06     11.31 o 
   0   8  13      100.44      115.31     15.30 o 
   1   8  13       22.25       21.66     12.42 o 
   2   8  13      115.46      136.29     16.63 o 
   0   9  13      141.47      131.69     22.10 o 
  -2   0  14      448.94      528.54     30.36 o 
   0   0  14      258.30      292.11     25.54 o 
   2   0  14      292.46      292.82     27.06 o 
  -3   1  14       82.35       98.37     12.75 o 
  -2   1  14       73.20       63.24      9.11 o 
  -1   1  14        5.23       -1.59      7.22 o 
   0   1  14        1.62        7.89      7.84 o 
   1   1  14        6.80       33.04     11.42 o 
   2   1  14        0.28       -5.47      9.83 o 
   3   1  14        4.34        6.96     10.87 o 
  -3   2  14        5.05       -2.64      9.63 o 
  -2   2  14      259.30      276.30     21.56 o 
  -1   2  14       36.55       33.68      8.38 o 
   0   2  14      367.31      354.66     15.74 o 
   1   2  14       24.09       30.04     12.80 o 
   2   2  14      316.95      351.92     20.91 o 
   3   2  14       34.11       36.50     12.59 o 
  -3   3  14       28.94       34.81     11.22 o 
  -2   3  14      108.76      111.49     13.19 o 
  -1   3  14       14.59       11.90      7.79 o 
   0   3  14       58.49       64.62      9.71 o 
   1   3  14        4.74       -0.39      8.19 o 
   2   3  14       20.01       22.23     11.54 o 
   3   3  14        2.03        0.06     10.42 o 
  -3   4  14       84.28       94.02     16.33 o 
  -2   4  14       87.97       78.00     13.24 o 
  -1   4  14      274.07      282.96     18.05 o 
   0   4  14      134.09      132.21     11.81 o 
   1   4  14       95.06      124.35     12.58 o 
   2   4  14      125.14      130.61     15.51 o 
   3   4  14      148.46      180.24     17.85 o 
  -2   5  14       19.22       25.04     11.02 o 
  -1   5  14       11.71        7.05     10.34 o 
   0   5  14       29.37       35.39      9.22 o 
   1   5  14        1.06       19.51      9.14 o 
   2   5  14        0.20       -1.56     10.71 o 
  -2   6  14       26.91       36.26     12.03 o 
  -1   6  14      125.88      136.32     15.06 o 
   0   6  14       52.18       74.27     13.87 o 
   1   6  14      201.15      199.48     16.22 o 
   2   6  14       70.16       82.09     14.04 o 
  -1   7  14       12.49       13.40     11.70 o 
   0   7  14       43.96       46.64     13.17 o 
   1   7  14        1.97       -8.68      8.68 o 
  -1   0  15      229.78      238.17     23.28 o 
   1   0  15      156.54      156.01     22.43 o 
  -2   1  15        0.92       -2.63     12.98 o 
  -1   1  15        3.65        7.60      9.76 o 
   0   1  15        3.71        4.02      9.76 o 
   1   1  15       81.21       95.22     14.30 o 
   2   1  15       12.84        2.32     10.17 o 
  -2   2  15       32.66       42.72     11.78 o 
  -1   2  15      347.26      399.96     16.39 o 
   0   2  15       81.49       91.34     11.32 o 
   1   2  15      121.15      130.49     15.62 o 
   2   2  15        5.00       -7.12     15.53 o 
  -2   3  15        8.24       14.42     11.44 o 
  -1   3  15      112.35      121.73     11.71 o 
   0   3  15       52.73       75.75     12.92 o 
   1   3  15      135.98      162.18     14.38 o 
   2   3  15       27.39       21.57     11.49 o 
  -1   4  15      111.68      126.29     14.56 o 
   0   4  15       70.14       78.61     13.08 o 
   1   4  15       90.31       95.50     14.88 o 
  -1   5  15        1.05        0.12     10.81 o 
   0   5  15       21.57       27.42     15.13 o 
   0   0  16      234.94      236.76     26.69 o 
                                                 
